# Supplementary material for: Differentiation and on axon-guidance chip culture of human pluripotent stem cell-derived peripheral cholinergic neurons for airway neurobiology studies
Source: Front Pharmacol. 2022 Oct 28;13:991072. doi: 10.3389/fphar.2022.991072 (PMC9651921; doi:10.3389/fphar.2022.991072)
Supplement: Supplementary file 7 [file DataSheet1.XLSX]

## Sheet: Sheet1
number	name	Airway neurons CPM_018	Airway neurons CPM_019
ENSG00000000003	TSPAN6	57.7716	78.9495
ENSG00000000005	TNMD	0.630007	0
ENSG00000000419	DPM1	58.0866	63.1255
ENSG00000000457	SCYL3	6.86708	13.4903
ENSG00000000460	C1orf112	2.14202	2.61837
ENSG00000000938	FGR	0	0.398447
ENSG00000000971	CFH	0.88201	0.227684
ENSG00000001036	FUCA2	34.9024	52.3105
ENSG00000001084	GCLC	30.5553	43.4308
ENSG00000001167	NFYA	41.6435	47.9275
ENSG00000001460	STPG1	9.0091	9.50582
ENSG00000001461	NIPAL3	28.0353	52.8228
ENSG00000001497	LAS1L	38.4304	61.304
ENSG00000001561	ENPP4	31.3113	49.066
ENSG00000001617	SEMA3F	19.7822	15.4825
ENSG00000001626	CFTR	0	0
ENSG00000001629	ANKIB1	40.6984	82.0802
ENSG00000001630	CYP51A1	13.7342	4.49676
ENSG00000001631	KRIT1	34.2094	72.4036
ENSG00000002016	RAD52	29.0433	33.4696
ENSG00000002079	MYH16	0	0
ENSG00000002330	BAD	36.4774	14.6856
ENSG00000002549	LAP3	33.8944	36.6572
ENSG00000002586	CD99	207.146	150.442
ENSG00000002587	HS3ST1	1.13401	1.47995
ENSG00000002726	AOC1	0	0
ENSG00000002745	WNT16	0	0
ENSG00000002746	HECW1	7.81209	15.5395
ENSG00000002822	MAD1L1	24.6963	16.564
ENSG00000002834	LASP1	341.023	271.912
ENSG00000002919	SNX11	21.3572	20.0931
ENSG00000002933	TMEM176A	1.19701	1.30918
ENSG00000003056	M6PR	100.927	89.0246
ENSG00000003096	KLHL13	28.7283	42.0647
ENSG00000003137	CYP26B1	27.9093	35.1772
ENSG00000003147	ICA1	21.5462	21.5731
ENSG00000003249	DBNDD1	6.55207	8.53816
ENSG00000003393	ALS2	66.5287	69.7852
ENSG00000003400	CASP10	0.126001	0.683053
ENSG00000003402	CFLAR	5.54406	16.0517
ENSG00000003436	TFPI	2.14202	3.52911
ENSG00000003509	NDUFAF7	16.2542	21.0608
ENSG00000003756	RBM5	239.151	302.479
ENSG00000003987	MTMR7	12.2851	22.0285
ENSG00000003989	SLC7A2	0.252003	1.82147
ENSG00000004059	ARF5	181.127	97.2212
ENSG00000004139	SARM1	20.9792	21.8577
ENSG00000004142	POLDIP2	93.619	93.1229
ENSG00000004399	PLXND1	34.2724	30.3389
ENSG00000004455	AK2	81.9009	81.4541
ENSG00000004468	CD38	0.0630007	0
ENSG00000004478	FKBP4	330.187	262.349
ENSG00000004487	KDM1A	231.78	261.552
ENSG00000004534	RBM6	202.988	293.542
ENSG00000004660	CAMKK1	12.5371	6.26132
ENSG00000004700	RECQL	69.3638	83.6171
ENSG00000004766	CCDC132	9.4501	12.8072
ENSG00000004776	HSPB6	0.252003	0.51229
ENSG00000004777	ARHGAP33	67.3477	65.6869
ENSG00000004779	NDUFAB1	66.9067	31.1358
ENSG00000004799	PDK4	1.38602	2.33376
ENSG00000004809	SLC22A16	0	0
ENSG00000004838	ZMYND10	26.5863	25.5006
ENSG00000004846	ABCB5	0	0
ENSG00000004848	ARX	0.441005	0.341526
ENSG00000004864	SLC25A13	14.1122	25.0453
ENSG00000004866	ST7	44.1635	26.0129
ENSG00000004897	CDC27	56.3856	88.8538
ENSG00000004939	SLC4A1	0	0
ENSG00000004948	CALCR	0.0630007	0.455369
ENSG00000004961	HCCS	28.9173	30.6805
ENSG00000004975	DVL2	65.4577	55.2704
ENSG00000005001	PRSS22	0.0630007	0
ENSG00000005007	UPF1	151.139	97.0504
ENSG00000005020	SKAP2	11.4031	26.4114
ENSG00000005022	SLC25A5	350.41	185.164
ENSG00000005059	CCDC109B	2.64603	6.65977
ENSG00000005073	HOXA11	0	0
ENSG00000005075	POLR2J	18.3332	6.88745
ENSG00000005100	DHX33	27.2163	29.3144
ENSG00000005102	MEOX1	2.58303	2.84605
ENSG00000005108	THSD7A	25.6413	57.7749
ENSG00000005156	LIG3	75.8528	70.8667
ENSG00000005175	RPAP3	29.8623	46.7891
ENSG00000005187	ACSM3	0.315003	0.51229
ENSG00000005189	AC004381.6	5.35506	8.93661
ENSG00000005194	CIAPIN1	61.1737	55.7826
ENSG00000005206	SPPL2B	71.5058	62.7839
ENSG00000005238	FAM214B	51.9126	47.3014
ENSG00000005243	COPZ2	4.15805	1.76455
ENSG00000005249	PRKAR2B	34.7764	45.9922
ENSG00000005302	MSL3	19.5302	27.6067
ENSG00000005339	CREBBP	61.2367	77.5265
ENSG00000005379	BZRAP1	19.7192	26.2975
ENSG00000005381	MPO	0	0
ENSG00000005421	PON1	0	0
ENSG00000005436	GCFC2	7.62308	17.4178
ENSG00000005448	WDR54	38.6824	22.9961
ENSG00000005469	CROT	15.1832	26.2975
ENSG00000005471	ABCB4	0	0
ENSG00000005483	KMT2E	221.636	310.903
ENSG00000005486	RHBDD2	203.744	163.876
ENSG00000005513	SOX8	85.9959	49.8629
ENSG00000005700	IBTK	84.5469	131.146
ENSG00000005801	ZNF195	45.9905	84.1293
ENSG00000005810	MYCBP2	87.13	150.898
ENSG00000005812	FBXL3	44.7305	58.4579
ENSG00000005844	ITGAL	0.0630007	0.0569211
ENSG00000005882	PDK2	25.0743	24.5899
ENSG00000005884	ITGA3	20.0342	15.9948
ENSG00000005889	ZFX	60.1657	61.9301
ENSG00000005893	LAMP2	301.899	348.129
ENSG00000005955	GGNBP2	188.057	185.335
ENSG00000005961	ITGA2B	2.64603	5.57826
ENSG00000005981	ASB4	0	0
ENSG00000006007	GDE1	95.6351	79.1772
ENSG00000006015	C19orf60	12.7891	4.83829
ENSG00000006016	CRLF1	3.21304	0.739974
ENSG00000006025	OSBPL7	47.4395	41.6662
ENSG00000006042	TMEM98	31.8154	33.5834
ENSG00000006047	YBX2	2.20502	2.78913
ENSG00000006059	KRT33A	0.252003	0
ENSG00000006062	MAP3K14	7.81209	3.58603
ENSG00000006071	ABCC8	6.23707	2.84605
ENSG00000006074	CCL18	0	0.0569211
ENSG00000006075	CCL3	0	0
ENSG00000006114	SYNRG	68.3558	88.9676
ENSG00000006116	CACNG3	0	0
ENSG00000006118	TMEM132A	156.809	111.224
ENSG00000006125	AP2B1	540.168	634.955
ENSG00000006128	TAC1	20.3492	23.7361
ENSG00000006194	ZNF263	145.784	90.9599
ENSG00000006210	CX3CL1	13.1671	24.3053
ENSG00000006282	SPATA20	26.3343	19.1255
ENSG00000006283	CACNA1G	20.0972	21.5731
ENSG00000006327	TNFRSF12A	12.9151	1.8784
ENSG00000006377	DLX6	0	1.19534
ENSG00000006432	MAP3K9	47.8805	53.4489
ENSG00000006451	RALA	149.501	128.3
ENSG00000006453	BAIAP2L1	2.89803	5.06598
ENSG00000006459	KDM7A	39.9424	55.555
ENSG00000006468	ETV1	3.90604	10.5304
ENSG00000006530	AGK	42.3995	47.7568
ENSG00000006534	ALDH3B1	5.16606	6.31824
ENSG00000006555	TTC22	0.0630007	0.51229
ENSG00000006576	PHTF2	36.3514	50.7736
ENSG00000006606	CCL26	0	0
ENSG00000006607	FARP2	29.3583	28.119
ENSG00000006611	USH1C	0.126001	0
ENSG00000006625	GGCT	18.5852	24.4191
ENSG00000006634	DBF4	13.4821	19.6378
ENSG00000006638	TBXA2R	0	0
ENSG00000006652	IFRD1	209.855	215.617
ENSG00000006659	LGALS14	0	0
ENSG00000006695	COX10	24.3813	25.8422
ENSG00000006704	GTF2IRD1	29.6733	36.1449
ENSG00000006712	PAF1	37.2334	36.6002
ENSG00000006715	VPS41	47.8175	90.163
ENSG00000006740	ARHGAP44	16.1912	21.4023
ENSG00000006744	ELAC2	67.5367	74.8512
ENSG00000006747	SCIN	1.13401	1.25226
ENSG00000006756	ARSD	7.30808	20.7193
ENSG00000006757	PNPLA4	0	0
ENSG00000006788	MYH13	0	0
ENSG00000006831	ADIPOR2	106.093	85.2678
ENSG00000006837	CDKL3	3.65404	4.83829
ENSG00000007001	UPP2	0.126001	0.284605
ENSG00000007038	PRSS21	0	0
ENSG00000007047	MARK4	101.935	96.8227
ENSG00000007062	PROM1	10.4581	16.2794
ENSG00000007080	CCDC124	59.7247	37.7387
ENSG00000007129	CEACAM21	1.70102	2.84605
ENSG00000007168	PAFAH1B1	179.615	335.151
ENSG00000007171	NOS2	0.189002	0.455369
ENSG00000007174	DNAH9	10.3951	11.1565
ENSG00000007202	KIAA0100	87.949	137.294
ENSG00000007216	SLC13A2	0	0
ENSG00000007237	GAS7	16.8212	24.3622
ENSG00000007255	TRAPPC6A	19.6562	16.5071
ENSG00000007264	MATK	2.33103	0.626132
ENSG00000007306	CEACAM7	0	0
ENSG00000007312	CD79B	0.0630007	0
ENSG00000007314	SCN4A	0.126001	0
ENSG00000007341	ST7L	11.0881	12.5796
ENSG00000007350	TKTL1	2.01602	1.93532
ENSG00000007372	PAX6	47.8175	73.9974
ENSG00000007376	RPUSD1	12.6631	7.85511
ENSG00000007384	RHBDF1	24.9483	26.3545
ENSG00000007392	LUC7L	96.5171	146.116
ENSG00000007402	CACNA2D2	39.7534	36.8279
ENSG00000007516	BAIAP3	102.754	72.119
ENSG00000007520	TSR3	32.3194	22.5407
ENSG00000007541	PIGQ	36.6664	26.696
ENSG00000007545	CRAMP1L	17.1362	19.2962
ENSG00000007866	TEAD3	9.57611	10.6442
ENSG00000007908	SELE	0	0
ENSG00000007923	DNAJC11	13.2301	37.5679
ENSG00000007933	FMO3	0	0.569211
ENSG00000007944	MYLIP	9.3241	6.60284
ENSG00000007952	NOX1	0	0
ENSG00000007968	E2F2	0.630007	0.170763
ENSG00000008018	PSMB1	173.126	105.475
ENSG00000008056	SYN1	57.7086	55.4411
ENSG00000008083	JARID2	64.3867	72.2898
ENSG00000008086	CDKL5	3.21304	6.03363
ENSG00000008118	CAMK1G	17.3252	7.51358
ENSG00000008128	CDK11A	5.92207	5.97671
ENSG00000008130	NADK	39.7534	35.2341
ENSG00000008196	TFAP2B	17.1992	35.0065
ENSG00000008197	TFAP2D	0	0
ENSG00000008226	DLEC1	0.315003	0.113842
ENSG00000008256	CYTH3	27.2793	23.9068
ENSG00000008277	ADAM22	12.2851	34.9495
ENSG00000008282	SYPL1	33.8314	45.5938
ENSG00000008283	CYB561	8.7571	13.9457
ENSG00000008294	SPAG9	294.402	457.759
ENSG00000008300	CELSR3	57.5826	86.0647
ENSG00000008311	AASS	13.8602	34.6649
ENSG00000008323	PLEKHG6	0.126001	0
ENSG00000008324	SS18L2	24.8853	22.7115
ENSG00000008382	MPND	8.06409	4.43984
ENSG00000008394	MGST1	12.2851	13.1488
ENSG00000008405	CRY1	173.378	124.6
ENSG00000008438	PGLYRP1	0.252003	0
ENSG00000008441	NFIX	1.32301	1.19534
ENSG00000008513	ST3GAL1	12.4111	21.5162
ENSG00000008516	MMP25	0	0.683053
ENSG00000008517	IL32	0.756008	0
ENSG00000008710	PKD1	185.978	148.336
ENSG00000008735	MAPK8IP2	70.1828	53.1643
ENSG00000008838	MED24	124.552	127.845
ENSG00000008853	RHOBTB2	10.4581	27.6636
ENSG00000008869	HEATR5B	57.6456	65.1177
ENSG00000008952	SEC62	309.9	412.564
ENSG00000008988	RPS20	879.49	334.867
ENSG00000009307	CSDE1	1098.04	1500.44
ENSG00000009335	UBE3C	48.5735	44.2277
ENSG00000009413	REV3L	56.2596	99.3273
ENSG00000009694	TENM1	9.95411	20.4347
ENSG00000009709	PAX7	3.96904	17.304
ENSG00000009724	MASP2	0	0.227684
ENSG00000009765	IYD	0	0.0569211
ENSG00000009780	FAM76A	27.2163	26.6391
ENSG00000009790	TRAF3IP3	0	0
ENSG00000009830	POMT2	58.9686	41.4955
ENSG00000009844	VTA1	147.548	162.453
ENSG00000009950	MLXIPL	14.5532	13.7749
ENSG00000009954	BAZ1B	145.406	157.33
ENSG00000010017	RANBP9	79.1289	107.581
ENSG00000010030	ETV7	0	0
ENSG00000010072	SPRTN	10.3951	19.5239
ENSG00000010165	METTL13	34.5244	29.599
ENSG00000010219	DYRK4	41.8955	26.1268
ENSG00000010244	ZNF207	197.444	237.816
ENSG00000010256	UQCRC1	165.377	112.419
ENSG00000010270	STARD3NL	164.936	146.458
ENSG00000010278	CD9	46.6835	54.2458
ENSG00000010282	HHATL	0	0
ENSG00000010292	NCAPD2	55.3776	66.5407
ENSG00000010295	IFFO1	15.1202	19.2962
ENSG00000010310	GIPR	5.98507	10.6442
ENSG00000010318	PHF7	4.09505	8.82277
ENSG00000010319	SEMA3G	0.756008	0
ENSG00000010322	NISCH	230.898	204.347
ENSG00000010327	STAB1	0	0.227684
ENSG00000010361	FUZ	15.8132	10.4166
ENSG00000010379	SLC6A13	0.378004	0.683053
ENSG00000010404	IDS	448.25	544.564
ENSG00000010438	PRSS3	0	0
ENSG00000010539	ZNF200	10.1431	13.9457
ENSG00000010610	CD4	2.70903	1.70763
ENSG00000010626	LRRC23	23.1213	34.3234
ENSG00000010671	BTK	0	0
ENSG00000010704	HFE	0.126001	0.227684
ENSG00000010803	SCMH1	14.2382	25.6714
ENSG00000010810	FYN	101.116	116.461
ENSG00000010818	HIVEP2	32.9494	50.5459
ENSG00000010932	FMO1	0	0
ENSG00000011007	TCEB3	202.484	150.898
ENSG00000011009	LYPLA2	50.0856	30.8512
ENSG00000011021	CLCN6	208.91	163.933
ENSG00000011028	MRC2	55.1256	51.172
ENSG00000011052	NME2	0	0
ENSG00000011083	SLC6A7	0	1.25226
ENSG00000011105	TSPAN9	16.5692	20.3208
ENSG00000011114	BTBD7	23.1843	39.3325
ENSG00000011132	APBA3	16.5062	12.6934
ENSG00000011143	MKS1	27.3423	32.5019
ENSG00000011198	ABHD5	18.1442	23.1669
ENSG00000011201	KAL1	7.74909	11.4981
ENSG00000011243	AKAP8L	239.151	232.238
ENSG00000011258	MBTD1	27.1533	40.1863
ENSG00000011260	UTP18	44.8565	52.3105
ENSG00000011275	RNF216	55.2516	67.2238
ENSG00000011295	TTC19	79.2549	104.109
ENSG00000011304	PTBP1	202.799	117.314
ENSG00000011332	DPF1	77.6169	48.5537
ENSG00000011347	SYT7	40.1314	37.6817
ENSG00000011376	LARS2	22.6172	28.2329
ENSG00000011405	PIK3C2A	162.731	234.913
ENSG00000011422	PLAUR	2.20502	2.67529
ENSG00000011426	ANLN	4.22105	6.83053
ENSG00000011451	WIZ	67.2847	61.6455
ENSG00000011454	RABGAP1	143.39	179.928
ENSG00000011465	DCN	1.44902	0.739974
ENSG00000011478	QPCTL	60.4807	20.947
ENSG00000011485	PPP5C	64.3237	52.3674
ENSG00000011523	CEP68	31.9414	49.009
ENSG00000011566	MAP4K3	40.0684	54.0181
ENSG00000011590	ZBTB32	0	0
ENSG00000011600	TYROBP	0	0
ENSG00000011638	TMEM159	46.3685	30.3959
ENSG00000011677	GABRA3	5.04006	7.5705
ENSG00000012048	BRCA1	0.630007	4.55369
ENSG00000012061	ERCC1	40.5094	44.74
ENSG00000012124	CD22	0	0
ENSG00000012171	SEMA3B	15.3092	11.8396
ENSG00000012174	MBTPS2	16.8842	47.4153
ENSG00000012211	PRICKLE3	4.15805	1.65071
ENSG00000012223	LTF	0	0.170763
ENSG00000012232	EXTL3	110.692	107.581
ENSG00000012504	NR1H4	0	0
ENSG00000012660	ELOVL5	264.666	242.655
ENSG00000012779	ALOX5	0	0
ENSG00000012817	KDM5D	0	0
ENSG00000012822	CALCOCO1	35.0914	61.8732
ENSG00000012963	UBR7	59.0947	52.8228
ENSG00000012983	MAP4K5	45.7385	87.8292
ENSG00000013016	EHD3	12.6631	20.4347
ENSG00000013275	PSMC4	206.642	115.721
ENSG00000013288	MAN2B2	25.0113	34.2665
ENSG00000013293	SLC7A14	6.48907	10.8719
ENSG00000013297	CLDN11	1.13401	1.13842
ENSG00000013306	SLC25A39	117.685	68.9883
ENSG00000013364	MVP	131.986	127.56
ENSG00000013374	NUB1	115.669	124.088
ENSG00000013375	PGM3	186.356	242.541
ENSG00000013392	RWDD2A	10.0171	15.8241
ENSG00000013441	CLK1	228.756	216.983
ENSG00000013503	POLR3B	5.16606	11.9534
ENSG00000013523	ANGEL1	30.8703	26.9237
ENSG00000013561	RNF14	67.1587	82.4786
ENSG00000013563	DNASE1L1	15.8762	14.6287
ENSG00000013573	DDX11	46.8725	36.9987
ENSG00000013583	HEBP1	29.6103	15.2548
ENSG00000013588	GPRC5A	4.03204	4.72445
ENSG00000013619	MAMLD1	9.0721	23.9068
ENSG00000013725	CD6	0.126001	0
ENSG00000013810	TACC3	3.78004	0.910737
ENSG00000014123	UFL1	126.127	200.761
ENSG00000014138	POLA2	11.6551	9.50582
ENSG00000014164	ZC3H3	64.3867	49.1229
ENSG00000014216	CAPN1	27.9723	39.7309
ENSG00000014257	ACPP	0	0.0569211
ENSG00000014641	MDH1	275.943	201.159
ENSG00000014824	SLC30A9	71.3168	105.702
ENSG00000014914	MTMR11	7.18208	12.8072
ENSG00000014919	COX15	59.1577	61.0194
ENSG00000015133	CCDC88C	15.9392	30.9651
ENSG00000015153	YAF2	40.3204	44.1138
ENSG00000015171	ZMYND11	49.3925	88.8538
ENSG00000015285	WAS	0.189002	0.796895
ENSG00000015413	DPEP1	0	0
ENSG00000015475	BID	2.70903	0.227684
ENSG00000015479	MATR3	814.662	876.926
ENSG00000015520	NPC1L1	4.53605	0.967658
ENSG00000015532	XYLT2	15.3092	20.89
ENSG00000015568	RGPD5	0	0.626132
ENSG00000015592	STMN4	305.742	208.673
ENSG00000015676	NUDCD3	186.608	147.71
ENSG00000016082	ISL1	0	0
ENSG00000016391	CHDH	0.693008	2.90297
ENSG00000016402	IL20RA	0	0
ENSG00000016490	CLCA1	0	0
ENSG00000016602	CLCA4	0	0
ENSG00000016864	GLT8D1	66.6547	67.6792
ENSG00000017260	ATP2C1	91.918	171.162
ENSG00000017373	SRCIN1	27.0273	35.4049
ENSG00000017427	IGF1	0	0.455369
ENSG00000017483	SLC38A5	1.82702	0.796895
ENSG00000017621	MAGIX	0.189002	0.0569211
ENSG00000017797	RALBP1	93.745	104.336
ENSG00000018189	RUFY3	311.727	452.693
ENSG00000018236	CNTN1	93.304	119.25
ENSG00000018280	SLC11A1	0	0.0569211
ENSG00000018408	WWTR1	30.1773	63.5808
ENSG00000018510	AGPS	50.9046	82.4217
ENSG00000018607	ZNF806	0	0.227684
ENSG00000018610	CXorf56	27.4683	24.7607
ENSG00000018625	ATP1A2	108.424	148.564
ENSG00000018699	TTC27	11.1511	19.2393
ENSG00000018869	ZNF582	3.78004	2.44761
ENSG00000019102	VSIG2	0	0
ENSG00000019144	PHLDB1	38.1784	54.7581
ENSG00000019169	MARCO	0	0.284605
ENSG00000019186	CYP24A1	0.567006	0.341526
ENSG00000019485	PRDM11	2.45703	1.59379
ENSG00000019505	SYT13	155.486	136.838
ENSG00000019549	SNAI2	0.126001	1.82147
ENSG00000019582	CD74	0.126001	1.25226
ENSG00000019991	HGF	0	1.13842
ENSG00000019995	ZRANB1	119.071	176.968
ENSG00000020129	NCDN	25.8303	28.2329
ENSG00000020181	GPR124	4.22105	3.18758
ENSG00000020219	CCT8L1P	0	0
ENSG00000020256	ZFP64	14.3012	19.6378
ENSG00000020426	MNAT1	13.4191	25.5576
ENSG00000020577	SAMD4A	46.3055	38.251
ENSG00000020633	RUNX3	0	0
ENSG00000020922	MRE11A	10.0801	12.978
ENSG00000021300	PLEKHB1	0.756008	4.326
ENSG00000021355	SERPINB1	2.26802	3.69987
ENSG00000021461	CYP3A43	0.126001	0
ENSG00000021488	SLC7A9	0.315003	0.569211
ENSG00000021574	SPAST	47.3135	69.3299
ENSG00000021645	NRXN3	11.2771	21.6869
ENSG00000021762	OSBPL5	9.95411	15.4256
ENSG00000021776	AQR	53.6766	100.295
ENSG00000021826	CPS1	21.1682	20.6054
ENSG00000021852	C8B	0	0
ENSG00000022267	FHL1	375.547	333.671
ENSG00000022277	RTFDC1	140.114	107.581
ENSG00000022355	GABRA1	0	0
ENSG00000022556	NLRP2	4.59905	9.67658
ENSG00000022567	SLC45A4	19.9712	8.76584
ENSG00000022840	RNF10	207.335	165.811
ENSG00000022976	ZNF839	7.18208	9.27813
ENSG00000023041	ZDHHC6	25.6413	45.423
ENSG00000023171	GRAMD1B	11.5921	28.5744
ENSG00000023191	RNH1	232.347	106.272
ENSG00000023228	NDUFS1	137.846	188.921
ENSG00000023287	RB1CC1	118.126	237.816
ENSG00000023318	ERP44	142.256	202.354
ENSG00000023330	ALAS1	79.7589	64.6623
ENSG00000023445	BIRC3	0.630007	0.227684
ENSG00000023516	AKAP11	71.6948	147.084
ENSG00000023572	GLRX2	4.22105	2.163
ENSG00000023608	SNAPC1	10.2061	12.9211
ENSG00000023697	DERA	4.97705	9.22121
ENSG00000023734	STRAP	466.079	391.902
ENSG00000023839	ABCC2	0.441005	0.341526
ENSG00000023892	DEF6	0.441005	2.67529
ENSG00000023902	PLEKHO1	20.6012	24.1915
ENSG00000023909	GCLM	11.7811	25.0453
ENSG00000024048	UBR2	65.8987	100.693
ENSG00000024422	EHD2	9.5131	14.6856
ENSG00000024526	DEPDC1	0.819009	2.163
ENSG00000024862	CCDC28A	15.6242	9.10737
ENSG00000025039	RRAGD	123.355	175.602
ENSG00000025156	HSF2	128.08	113.501
ENSG00000025293	PHF20	99.5411	109.744
ENSG00000025423	HSD17B6	1.70102	2.33376
ENSG00000025434	NR1H3	6.61507	5.86287
ENSG00000025708	TYMP	1.89002	1.76455
ENSG00000025770	NCAPH2	30.9963	24.8745
ENSG00000025772	TOMM34	40.9505	57.4334
ENSG00000025796	SEC63	175.835	268.895
ENSG00000025800	KPNA6	137.216	171.959
ENSG00000026025	VIM	3051.69	2392.39
ENSG00000026036	RTEL1-TNFRSF6B	1.00801	0.910737
ENSG00000026103	FAS	11.4031	12.0673
ENSG00000026297	RNASET2	10.2691	10.7012
ENSG00000026508	CD44	46.4945	40.5278
ENSG00000026559	KCNG1	3.02403	3.35834
ENSG00000026652	AGPAT4	47.4395	43.7723
ENSG00000026751	SLAMF7	0	0
ENSG00000026950	BTN3A1	11.4661	19.9224
ENSG00000027001	MIPEP	8.8831	12.3519
ENSG00000027075	PRKCH	0.315003	1.25226
ENSG00000027644	INSRR	0.0630007	0
ENSG00000027697	IFNGR1	87.508	83.1048
ENSG00000027847	B4GALT7	23.8773	19.5239
ENSG00000027869	SH2D2A	0.315003	0.910737
ENSG00000028116	VRK2	13.6081	6.2044
ENSG00000028137	TNFRSF1B	0.189002	0
ENSG00000028203	VEZT	101.935	156.874
ENSG00000028277	POU2F2	41.2655	72.119
ENSG00000028310	BRD9	61.4887	64.6054
ENSG00000028528	SNX1	93.241	111.281
ENSG00000028839	TBPL1	42.9035	31.9327
ENSG00000029153	ARNTL2	1.89002	2.04916
ENSG00000029363	BCLAF1	229.575	361.847
ENSG00000029364	SLC39A9	143.831	158.582
ENSG00000029534	ANK1	1.95302	3.75679
ENSG00000029559	IBSP	0	0
ENSG00000029639	TFB1M	15.1832	11.1565
ENSG00000029725	RABEP1	113.968	132.74
ENSG00000029993	HMGB3	35.5324	51.4566
ENSG00000030066	NUP160	45.6755	60.4502
ENSG00000030110	BAK1	22.9953	15.4256
ENSG00000030304	MUSK	0.252003	0.113842
ENSG00000030419	IKZF2	19.4672	13.0349
ENSG00000030582	GRN	135.64	91.0737
ENSG00000031003	FAM13B	42.3995	55.3842
ENSG00000031081	ARHGAP31	0.378004	2.39068
ENSG00000031544	NR2E3	0.252003	2.56145
ENSG00000031691	CENPQ	9.95411	10.132
ENSG00000031698	SARS	317.397	264.398
ENSG00000031823	RANBP3	85.9329	58.0595
ENSG00000032219	ARID4A	39.8164	76.1035
ENSG00000032389	TSSC1	33.0754	30.5097
ENSG00000032444	PNPLA6	39.8794	31.6481
ENSG00000032742	IFT88	6.11107	10.9858
ENSG00000033011	ALG1	10.0801	5.4075
ENSG00000033030	ZCCHC8	20.7272	24.5899
ENSG00000033050	ABCF2	59.5357	58.1733
ENSG00000033100	CHPF2	26.1453	16.3933
ENSG00000033122	LRRC7	6.61507	24.3053
ENSG00000033170	FUT8	27.5943	45.8784
ENSG00000033178	UBA6	128.71	187.84
ENSG00000033327	GAB2	50.2116	79.4049
ENSG00000033627	ATP6V0A1	120.835	156.704
ENSG00000033800	PIAS1	44.8565	49.9198
ENSG00000033867	SLC4A7	68.4818	112.818
ENSG00000034053	APBA2	37.6114	58.0026
ENSG00000034063	UHRF1	10.7731	8.82277
ENSG00000034152	MAP2K3	21.7982	16.564
ENSG00000034239	EFCAB1	1.70102	11.1565
ENSG00000034510	TMSB10	437.162	174.577
ENSG00000034533	ASTE1	1.76402	4.61061
ENSG00000034677	RNF19A	43.6595	68.1914
ENSG00000034693	PEX3	14.0492	22.2561
ENSG00000034713	GABARAPL2	139.169	111.338
ENSG00000034971	MYOC	0	0
ENSG00000035115	SH3YL1	32.8864	35.7464
ENSG00000035141	FAM136A	33.5164	31.3635
ENSG00000035403	VCL	82.0269	101.149
ENSG00000035499	DEPDC1B	2.20502	2.44761
ENSG00000035664	DAPK2	0	0.51229
ENSG00000035681	NSMAF	7.24508	13.9457
ENSG00000035687	ADSS	39.0604	62.044
ENSG00000035720	STAP1	0	0
ENSG00000035862	TIMP2	83.9169	117.371
ENSG00000035928	RFC1	68.4818	101.433
ENSG00000036054	TBC1D23	116.929	176.285
ENSG00000036257	CUL3	126.757	162.851
ENSG00000036448	MYOM2	0.315003	1.0815
ENSG00000036473	OTC	0	0
ENSG00000036530	CYP46A1	11.8441	9.50582
ENSG00000036549	ZZZ3	54.2436	60.8486
ENSG00000036565	SLC18A1	0	0.227684
ENSG00000036672	USP2	6.36307	6.94437
ENSG00000036828	CASR	0	0.0569211
ENSG00000037042	TUBG2	28.1613	15.881
ENSG00000037241	RPL26L1	14.9942	7.22898
ENSG00000037280	FLT4	0.252003	1.59379
ENSG00000037474	NSUN2	80.0739	99.6119
ENSG00000037637	FBXO42	62.0557	58.6856
ENSG00000037749	MFAP3	19.5302	48.9521
ENSG00000037757	MRI1	7.81209	6.60284
ENSG00000037897	METTL1	6.30007	5.86287
ENSG00000037965	HOXC8	0	0
ENSG00000038002	AGA	7.18208	9.61966
ENSG00000038210	PI4K2B	8.19009	20.1501
ENSG00000038219	BOD1L1	167.708	349.837
ENSG00000038274	MAT2B	84.5469	75.5343
ENSG00000038295	TLL1	2.64603	9.10737
ENSG00000038358	EDC4	65.3317	52.4243
ENSG00000038382	TRIO	89.839	118.851
ENSG00000038427	VCAN	101.305	277.376
ENSG00000038532	CLEC16A	45.4235	51.229
ENSG00000038945	MSR1	0	0
ENSG00000039068	CDH1	0.567006	0.0569211
ENSG00000039123	SKIV2L2	61.6147	113.444
ENSG00000039139	DNAH5	0.693008	2.39068
ENSG00000039319	ZFYVE16	78.4989	202.696
ENSG00000039523	FAM65A	59.0947	63.1824
ENSG00000039537	C6	0	0.0569211
ENSG00000039560	RAI14	29.1063	49.5213
ENSG00000039600	SOX30	1.00801	0
ENSG00000039650	PNKP	25.2633	22.8823
ENSG00000039987	BEST2	0.126001	0
ENSG00000040199	PHLPP2	29.0433	43.8861
ENSG00000040275	SPDL1	17.2622	22.8253
ENSG00000040341	STAU2	43.8485	71.8913
ENSG00000040487	PQLC2	11.4661	6.65977
ENSG00000040531	CTNS	4.41005	4.89521
ENSG00000040608	RTN4R	56.0076	27.9482
ENSG00000040633	PHF23	22.8693	21.9715
ENSG00000040731	CDH10	9.1351	11.0427
ENSG00000040933	INPP4A	62.2447	98.7011
ENSG00000041353	RAB27B	2.20502	4.83829
ENSG00000041357	PSMA4	81.7119	111.167
ENSG00000041515	MYO16	5.04006	5.52134
ENSG00000041802	LSG1	48.9515	61.7024
ENSG00000041880	PARP3	1.95302	2.33376
ENSG00000041982	TNC	13.8602	35.8034
ENSG00000041988	THAP3	29.0433	18.1578
ENSG00000042062	FAM65C	0.0630007	0.626132
ENSG00000042088	TDP1	27.5313	25.273
ENSG00000042286	AIFM2	7.81209	6.65977
ENSG00000042304	C2orf83	0	0
ENSG00000042317	SPATA7	22.9953	28.6313
ENSG00000042429	MED17	37.6744	37.1695
ENSG00000042445	RETSAT	74.7188	63.9224
ENSG00000042493	CAPG	1.63802	0.0569211
ENSG00000042753	AP2S1	66.9067	34.608
ENSG00000042781	USH2A	0	0.51229
ENSG00000042813	ZPBP	0	0
ENSG00000042832	TG	0	0.0569211
ENSG00000042980	ADAM28	0.0630007	0.455369
ENSG00000043039	BARX2	0.0630007	0.170763
ENSG00000043093	DCUN1D1	22.7433	31.5912
ENSG00000043143	JADE2	25.1373	17.9871
ENSG00000043355	ZIC2	216.029	246.411
ENSG00000043462	LCP2	0	0
ENSG00000043514	TRIT1	24.6963	26.7529
ENSG00000043591	ADRB1	0.0630007	0.113842
ENSG00000044012	GUCA2B	0	0
ENSG00000044090	CUL7	149.249	146.799
ENSG00000044115	CTNNA1	339.259	389.625
ENSG00000044446	PHKA2	14.3642	18.4993
ENSG00000044459	CNTLN	8.7571	20.6623
ENSG00000044524	EPHA3	107.983	236.166
ENSG00000044574	HSPA5	1425.2	1601.02
ENSG00000046604	DSG2	29.4843	47.0168
ENSG00000046647	GEMIN8	26.3343	24.6468
ENSG00000046651	OFD1	28.6023	39.2186
ENSG00000046653	GPM6B	784.863	938.856
ENSG00000046774	MAGEC2	0	0
ENSG00000046889	PREX2	4.72505	15.3687
ENSG00000047056	WDR37	122.221	108.378
ENSG00000047188	YTHDC2	43.0925	61.304
ENSG00000047230	CTPS2	31.9414	62.6701
ENSG00000047249	ATP6V1H	150.383	143.327
ENSG00000047315	POLR2B	214.643	229.961
ENSG00000047346	FAM214A	59.2837	80.2587
ENSG00000047365	ARAP2	0	3.81371
ENSG00000047410	TPR	207.587	269.009
ENSG00000047457	CP	5.60706	33.3557
ENSG00000047578	KIAA0556	21.1052	25.273
ENSG00000047579	DTNBP1	6.30007	11.6688
ENSG00000047597	XK	3.46504	6.14748
ENSG00000047617	ANO2	0.504006	0.626132
ENSG00000047621	C12orf4	10.9621	22.4269
ENSG00000047634	SCML1	131.293	109.573
ENSG00000047644	WWC3	17.8292	38.5925
ENSG00000047648	ARHGAP6	1.07101	1.42303
ENSG00000047662	FAM184B	0	0
ENSG00000047849	MAP4	338.188	349.438
ENSG00000047932	GOPC	54.7476	114.639
ENSG00000047936	ROS1	0	0.284605
ENSG00000048028	USP28	11.2141	15.3687
ENSG00000048052	HDAC9	12.7261	34.7788
ENSG00000048140	TSPAN17	29.3583	20.3208
ENSG00000048162	NOP16	10.7101	5.00905
ENSG00000048342	CC2D2A	12.1591	19.6378
ENSG00000048392	RRM2B	297.174	318.36
ENSG00000048405	ZNF800	20.0342	24.3622
ENSG00000048462	TNFRSF17	0	0
ENSG00000048471	SNX29	7.87509	16.0517
ENSG00000048540	LMO3	6.17407	24.4191
ENSG00000048544	MRPS10	18.8372	23.5084
ENSG00000048545	GUCA1A	5.04006	4.72445
ENSG00000048649	RSF1	175.331	281.702
ENSG00000048707	VPS13D	43.9115	55.4411
ENSG00000048740	CELF2	60.5437	127.56
ENSG00000048828	FAM120A	33.3904	58.5149
ENSG00000048991	R3HDM1	25.2633	43.0892
ENSG00000049089	COL9A2	8.00109	10.4735
ENSG00000049130	KITLG	179.804	203.834
ENSG00000049167	ERCC8	1.95302	8.25356
ENSG00000049192	ADAMTS6	1.00801	1.42303
ENSG00000049239	H6PD	25.0113	42.0647
ENSG00000049245	VAMP3	48.3215	58.5149
ENSG00000049246	PER3	8.00109	9.7335
ENSG00000049247	UTS2	0	0.455369
ENSG00000049249	TNFRSF9	0	0
ENSG00000049283	EPN3	0	0
ENSG00000049319	SRD5A2	0	0
ENSG00000049323	LTBP1	16.1282	41.6093
ENSG00000049449	RCN1	362.758	338.225
ENSG00000049540	ELN	36.9184	41.5524
ENSG00000049541	RFC2	21.1682	11.3273
ENSG00000049618	ARID1B	74.2778	88.5692
ENSG00000049656	CLPTM1L	52.4166	31.4204
ENSG00000049759	NEDD4L	52.5426	89.0815
ENSG00000049768	FOXP3	0.189002	0
ENSG00000049769	PPP1R3F	17.7662	18.5563
ENSG00000049860	HEXB	56.3226	56.238
ENSG00000049883	PTCD2	10.7731	12.8642
ENSG00000050030	KIAA2022	3.84304	13.1488
ENSG00000050130	JKAMP	48.4475	70.2406
ENSG00000050165	DKK3	120.772	126.137
ENSG00000050327	ARHGEF5	0	0
ENSG00000050344	NFE2L3	7.93809	30.0543
ENSG00000050393	MCUR1	31.5003	41.4385
ENSG00000050405	LIMA1	13.6081	14.401
ENSG00000050426	LETMD1	143.516	102.287
ENSG00000050438	SLC4A8	10.4581	22.4838
ENSG00000050555	LAMC3	0.756008	2.10608
ENSG00000050628	PTGER3	0.756008	0.455369
ENSG00000050730	TNIP3	0.0630007	0
ENSG00000050748	MAPK9	37.6744	79.1772
ENSG00000050767	COL23A1	6.74107	6.14748
ENSG00000050820	BCAR1	89.146	49.2367
ENSG00000051009	FAM160A2	65.0167	54.1889
ENSG00000051108	HERPUD1	162.731	109.972
ENSG00000051128	HOMER3	7.05608	3.01682
ENSG00000051180	RAD51	0.126001	0.398447
ENSG00000051341	POLQ	0.0630007	0.796895
ENSG00000051382	PIK3CB	19.0262	30.1682
ENSG00000051523	CYBA	9.95411	2.44761
ENSG00000051596	THOC3	72.0098	41.5524
ENSG00000051620	HEBP2	14.6792	10.075
ENSG00000051825	MPHOSPH9	24.1923	35.6326
ENSG00000052126	PLEKHA5	34.9024	88.1707
ENSG00000052344	PRSS8	3.08703	1.30918
ENSG00000052723	SIKE1	113.842	129.894
ENSG00000052749	RRP12	87.256	75.705
ENSG00000052795	FNIP2	41.0135	68.533
ENSG00000052802	MSMO1	696.851	587.653
ENSG00000052841	TTC17	206.642	304.869
ENSG00000052850	ALX4	1.63802	4.15524
ENSG00000053108	FSTL4	0.88201	1.19534
ENSG00000053254	FOXN3	51.8496	91.8706
ENSG00000053328	METTL24	0	0
ENSG00000053371	AKR7A2	52.6686	31.3635
ENSG00000053372	MRTO4	30.3033	27.7775
ENSG00000053438	NNAT	2.77203	0.796895
ENSG00000053501	USE1	27.7833	12.5226
ENSG00000053524	MCF2L2	5.29206	7.11513
ENSG00000053702	NRIP2	1.38602	0.910737
ENSG00000053747	LAMA3	1.82702	6.14748
ENSG00000053770	AP5M1	28.9173	38.4786
ENSG00000053900	ANAPC4	17.2622	24.6468
ENSG00000053918	KCNQ1	0.567006	0.227684
ENSG00000054116	TRAPPC3	34.7764	44.683
ENSG00000054118	THRAP3	278.589	277.092
ENSG00000054148	PHPT1	116.677	55.2134
ENSG00000054179	ENTPD2	1.19701	1.8784
ENSG00000054219	LY75	0	0
ENSG00000054267	ARID4B	134.443	190.572
ENSG00000054277	OPN3	2.52003	2.56145
ENSG00000054282	SDCCAG8	17.3882	19.2962
ENSG00000054356	PTPRN	38.7454	49.8629
ENSG00000054392	HHAT	9.0091	9.67658
ENSG00000054523	KIF1B	235.182	359.513
ENSG00000054598	FOXC1	1.70102	5.69211
ENSG00000054611	TBC1D22A	12.0331	12.3519
ENSG00000054654	SYNE2	60.6697	121.014
ENSG00000054690	PLEKHH1	2.77203	3.2445
ENSG00000054793	ATP9A	112.078	179.358
ENSG00000054796	SPO11	0	0
ENSG00000054803	CBLN4	0	0
ENSG00000054938	CHRDL2	0.126001	0
ENSG00000054965	FAM168A	183.395	246.81
ENSG00000054967	RELT	31.3113	25.3868
ENSG00000054983	GALC	23.8143	43.26
ENSG00000055044	NOP58	132.868	103.312
ENSG00000055070	SZRD1	122.347	90.3337
ENSG00000055118	KCNH2	55.1256	42.6339
ENSG00000055130	CUL1	31.3113	57.6041
ENSG00000055147	FAM114A2	20.0342	33.0711
ENSG00000055163	CYFIP2	166.511	237.19
ENSG00000055208	TAB2	41.5175	84.3001
ENSG00000055211	GINM1	50.2116	81.9663
ENSG00000055332	EIF2AK2	22.3652	59.881
ENSG00000055483	USP36	169.598	138.774
ENSG00000055609	KMT2C	128.143	175.772
ENSG00000055732	MCOLN3	0	0.683053
ENSG00000055813	CCDC85A	0.189002	0.227684
ENSG00000055917	PUM2	132.616	199.167
ENSG00000055950	MRPL43	75.5378	38.4786
ENSG00000055955	ITIH4	0.315003	0
ENSG00000055957	ITIH1	0.0630007	0
ENSG00000056050	C4orf27	31.6263	33.4696
ENSG00000056097	ZFR	227.685	294.51
ENSG00000056277	ZNF280C	39.2494	47.8706
ENSG00000056291	NPFFR2	0	0.341526
ENSG00000056487	PHF21B	73.7738	73.7697
ENSG00000056558	TRAF1	0.126001	1.65071
ENSG00000056586	RC3H2	87.382	123.803
ENSG00000056661	PCGF2	69.4268	60.5071
ENSG00000056678	KIFC1	0	0
ENSG00000056736	IL17RB	0.0630007	0
ENSG00000056972	TRAF3IP2	3.78004	4.49676
ENSG00000056998	GYG2	7.37108	12.5796
ENSG00000057019	DCBLD2	16.6952	35.6326
ENSG00000057149	SERPINB3	0	0
ENSG00000057252	SOAT1	30.4923	43.4308
ENSG00000057294	PKP2	11.2141	8.42432
ENSG00000057468	MSH4	0.504006	0.0569211
ENSG00000057593	F7	0	0.113842
ENSG00000057608	GDI2	248.664	293.257
ENSG00000057657	PRDM1	0	1.42303
ENSG00000057663	ATG5	53.3616	59.4256
ENSG00000057704	TMCC3	4.59905	8.76584
ENSG00000057757	PITHD1	149.69	129.097
ENSG00000057935	MTA3	39.1864	45.3661
ENSG00000058056	USP13	23.6253	19.6947
ENSG00000058063	ATP11B	58.0866	70.8098
ENSG00000058085	LAMC2	0.567006	1.30918
ENSG00000058091	CDK14	25.5783	42.3493
ENSG00000058262	SEC61A1	727.721	489.692
ENSG00000058272	PPP1R12A	94.249	132.455
ENSG00000058335	RASGRF1	1.44902	1.02458
ENSG00000058404	CAMK2B	9.0091	25.3299
ENSG00000058453	CROCC	18.2072	22.6546
ENSG00000058600	POLR3E	46.8725	50.5459
ENSG00000058668	ATP2B4	73.6478	121.356
ENSG00000058673	ZC3H11A	96.0131	143.896
ENSG00000058729	RIOK2	62.3707	54.075
ENSG00000058799	YIPF1	23.6883	29.599
ENSG00000058804	NDC1	24.6333	25.5576
ENSG00000058866	DGKG	0.126001	3.01682
ENSG00000059122	FLYWCH1	62.2447	48.6675
ENSG00000059145	UNKL	9.2611	11.9534
ENSG00000059377	TBXAS1	0	0.227684
ENSG00000059378	PARP12	0.441005	1.47995
ENSG00000059573	ALDH18A1	171.929	162.851
ENSG00000059588	TARBP1	42.7775	105.475
ENSG00000059691	PET112	23.3733	17.3609
ENSG00000059728	MXD1	190.829	133.651
ENSG00000059758	CDK17	53.9916	64.3208
ENSG00000059769	DNAJC25	58.2756	128.357
ENSG00000059804	SLC2A3	82.5309	84.6986
ENSG00000059915	PSD	80.6409	59.141
ENSG00000060069	CTDP1	41.7695	34.4372
ENSG00000060138	YBX3	111.826	118.51
ENSG00000060140	STYK1	0	0.569211
ENSG00000060237	WNK1	192.026	332.476
ENSG00000060303	RPS17P5	0	0
ENSG00000060339	CCAR1	146.666	221.935
ENSG00000060491	OGFR	45.8015	39.3325
ENSG00000060558	GNA15	0	0
ENSG00000060566	CREB3L3	0.504006	0.227684
ENSG00000060642	PIGV	15.6872	9.16429
ENSG00000060656	PTPRU	122.599	88.3415
ENSG00000060688	SNRNP40	48.6365	47.6999
ENSG00000060709	RIMBP2	19.3412	29.2005
ENSG00000060718	COL11A1	27.5943	81.6248
ENSG00000060749	QSER1	31.8154	90.3907
ENSG00000060762	MPC1	128.206	75.3066
ENSG00000060971	ACAA1	56.7006	50.2044
ENSG00000060982	BCAT1	27.8463	46.7322
ENSG00000061273	HDAC7	31.3113	21.3454
ENSG00000061337	LZTS1	12.4741	19.8085
ENSG00000061455	PRDM6	0.126001	2.61837
ENSG00000061492	WNT8A	1.26001	1.25226
ENSG00000061656	SPAG4	1.13401	0.398447
ENSG00000061676	NCKAP1	203.996	398.789
ENSG00000061794	MRPS35	64.0717	72.0621
ENSG00000061918	GUCY1B3	29.6103	25.956
ENSG00000061936	SFSWAP	108.928	92.2691
ENSG00000061938	TNK2	40.9505	40.414
ENSG00000061987	MON2	96.4541	132.285
ENSG00000062038	CDH3	11.2141	10.7581
ENSG00000062096	ARSF	0	0.51229
ENSG00000062194	GPBP1	209.792	255.348
ENSG00000062282	DGAT2	5.29206	4.83829
ENSG00000062370	ZNF112	5.35506	8.3674
ENSG00000062485	CS	230.016	245.444
ENSG00000062524	LTK	1.19701	0.626132
ENSG00000062582	MRPS24	0	0.284605
ENSG00000062598	ELMO2	67.1587	95.5136
ENSG00000062650	WAPAL	71.3798	111.964
ENSG00000062716	VMP1	91.225	117.144
ENSG00000062725	APPBP2	49.0775	89.5368
ENSG00000062822	POLD1	34.5244	24.0207
ENSG00000063015	SEZ6	7.43408	8.76584
ENSG00000063046	EIF4B	850.068	711.058
ENSG00000063127	SLC6A16	5.22906	11.1565
ENSG00000063169	GLTSCR1	11.0881	9.50582
ENSG00000063176	SPHK2	10.0801	6.88745
ENSG00000063177	RPL18	2163.44	798.66
ENSG00000063180	CA11	23.3103	26.0699
ENSG00000063241	ISOC2	72.8288	30.5097
ENSG00000063244	U2AF2	203.051	158.867
ENSG00000063245	EPN1	282.117	146.059
ENSG00000063322	MED29	82.8459	74.4528
ENSG00000063438	AHRR	2.33103	3.47219
ENSG00000063515	GSC2	0	0
ENSG00000063587	ZNF275	44.9195	55.2704
ENSG00000063601	MTMR1	24.5073	37.4541
ENSG00000063660	GPC1	87.004	65.8008
ENSG00000063761	ADCK1	10.3951	7.34282
ENSG00000063854	HAGH	53.4876	29.542
ENSG00000063978	RNF4	119.764	94.8305
ENSG00000064012	CASP8	0.504006	1.65071
ENSG00000064042	LIMCH1	42.5255	76.5588
ENSG00000064102	ASUN	9.70211	12.1811
ENSG00000064115	TM7SF3	94.942	103.255
ENSG00000064195	DLX3	0	0.227684
ENSG00000064199	SPA17	7.37108	13.2626
ENSG00000064201	TSPAN32	0	0
ENSG00000064205	WISP2	0.0630007	0
ENSG00000064218	DMRT3	0	0
ENSG00000064225	ST3GAL6	0.819009	2.44761
ENSG00000064270	ATP2C2	0	0
ENSG00000064300	NGFR	266.367	192.735
ENSG00000064309	CDON	31.1223	56.9211
ENSG00000064313	TAF2	26.2083	49.1229
ENSG00000064393	HIPK2	52.2276	128.869
ENSG00000064419	TNPO3	91.54	107.239
ENSG00000064489	MEF2BNB-MEF2B	0	0
ENSG00000064490	RFXANK	31.0593	19.8085
ENSG00000064545	TMEM161A	31.3743	16.9056
ENSG00000064547	LPAR2	28.1613	35.0065
ENSG00000064601	CTSA	16.0652	16.3933
ENSG00000064607	SUGP2	184.34	160.347
ENSG00000064651	SLC12A2	19.0892	39.6171
ENSG00000064652	SNX24	12.2221	19.7516
ENSG00000064655	EYA2	0.126001	2.56145
ENSG00000064666	CNN2	212.375	113.159
ENSG00000064687	ABCA7	34.9654	17.5317
ENSG00000064692	SNCAIP	15.3722	30.0543
ENSG00000064703	DDX20	18.6482	16.7917
ENSG00000064726	BTBD1	70.1198	94.2044
ENSG00000064763	FAR2	1.76402	6.88745
ENSG00000064787	BCAS1	0.126001	0.626132
ENSG00000064835	POU1F1	0.0630007	0
ENSG00000064886	CHI3L2	0.252003	0.0569211
ENSG00000064932	SBNO2	25.7043	18.727
ENSG00000064933	PMS1	25.6413	36.088
ENSG00000064961	HMG20B	34.5874	29.3713
ENSG00000064989	CALCRL	1.13401	3.81371
ENSG00000064995	TAF11	50.2746	49.6352
ENSG00000064999	ANKS1A	38.8714	52.0828
ENSG00000065000	AP3D1	287.535	246.013
ENSG00000065029	ZNF76	25.0113	26.1837
ENSG00000065054	SLC9A3R2	3.27604	6.14748
ENSG00000065057	NTHL1	11.0251	5.00905
ENSG00000065060	UHRF1BP1	41.6435	63.8654
ENSG00000065135	GNAI3	232.662	275.156
ENSG00000065150	IPO5	541.869	559.42
ENSG00000065154	OAT	158.699	120.445
ENSG00000065183	WDR3	56.4486	53.5627
ENSG00000065243	PKN2	59.9137	74.5097
ENSG00000065268	WDR18	39.2494	22.7115
ENSG00000065308	TRAM2	16.0652	26.4114
ENSG00000065320	NTN1	2.52003	3.18758
ENSG00000065325	GLP2R	0	0.113842
ENSG00000065328	MCM10	0.189002	0.853816
ENSG00000065357	DGKA	4.34705	9.10737
ENSG00000065361	ERBB3	2.26802	3.98447
ENSG00000065371	ROPN1	0	0
ENSG00000065413	ANKRD44	3.71704	10.075
ENSG00000065427	KARS	323.698	283.979
ENSG00000065457	ADAT1	17.1992	20.6054
ENSG00000065485	PDIA5	20.8532	18.4993
ENSG00000065491	TBC1D22B	29.7993	34.1526
ENSG00000065518	NDUFB4	42.7775	34.8926
ENSG00000065526	SPEN	60.8587	121.868
ENSG00000065534	MYLK	0.126001	0.341526
ENSG00000065548	ZC3H15	154.352	135.643
ENSG00000065559	MAP2K4	49.9596	61.8732
ENSG00000065600	TMEM206	30.5553	37.6248
ENSG00000065609	SNAP91	31.0593	57.9456
ENSG00000065613	SLK	39.3754	61.8732
ENSG00000065615	CYB5R4	3.46504	9.16429
ENSG00000065618	COL17A1	0	0
ENSG00000065621	GSTO2	1.89002	6.26132
ENSG00000065665	SEC61A2	50.1486	79.7464
ENSG00000065675	PRKCQ	0.252003	0.739974
ENSG00000065717	TLE2	0.94501	0.113842
ENSG00000065802	ASB1	109.81	96.5951
ENSG00000065809	FAM107B	39.7534	73.5989
ENSG00000065833	ME1	1.38602	7.17205
ENSG00000065882	TBC1D1	31.1853	34.4942
ENSG00000065883	CDK13	56.7006	84.1293
ENSG00000065911	MTHFD2	68.9228	60.8486
ENSG00000065923	SLC9A7	7.24508	7.39974
ENSG00000065970	FOXJ2	24.9483	43.4877
ENSG00000065978	YBX1	717.2	437.211
ENSG00000065989	PDE4A	18.3962	13.9457
ENSG00000066027	PPP2R5A	31.5003	22.0854
ENSG00000066032	CTNNA2	26.3343	30.8512
ENSG00000066044	ELAVL1	207.776	177.878
ENSG00000066056	TIE1	12.2851	10.2458
ENSG00000066084	DIP2B	137.279	176.626
ENSG00000066117	SMARCD1	131.734	152.605
ENSG00000066135	KDM4A	52.9206	62.6132
ENSG00000066136	NFYC	74.3408	60.0517
ENSG00000066185	ZMYND12	2.64603	0.910737
ENSG00000066230	SLC9A3	0.378004	0
ENSG00000066248	NGEF	4.85105	6.54592
ENSG00000066279	ASPM	0.504006	0.910737
ENSG00000066294	CD84	0	0
ENSG00000066322	ELOVL1	42.2105	28.4036
ENSG00000066336	SPI1	0	0
ENSG00000066379	ZNRD1	28.5393	7.39974
ENSG00000066382	MPPED2	3.46504	6.26132
ENSG00000066405	CLDN18	0	0
ENSG00000066422	ZBTB11	58.1496	71.8913
ENSG00000066427	ATXN3	44.2265	72.5744
ENSG00000066455	GOLGA5	145.406	160.973
ENSG00000066468	FGFR2	45.8015	118.624
ENSG00000066557	LRRC40	31.7523	61.7594
ENSG00000066583	ISOC1	17.5142	25.4437
ENSG00000066629	EML1	19.5302	24.7037
ENSG00000066651	TRMT11	50.0856	59.5964
ENSG00000066654	THUMPD1	110.377	114.525
ENSG00000066697	MSANTD3	14.4902	22.1992
ENSG00000066735	KIF26A	7.68608	6.31824
ENSG00000066739	ATG2B	67.0327	136.212
ENSG00000066777	ARFGEF1	33.2644	70.8667
ENSG00000066813	ACSM2B	0	0
ENSG00000066827	ZFAT	1.95302	1.93532
ENSG00000066855	MTFR1	22.9323	29.4851
ENSG00000066923	STAG3	1.13401	0.626132
ENSG00000066926	FECH	11.1511	15.141
ENSG00000066933	MYO9A	35.3434	68.8745
ENSG00000067048	DDX3Y	0	0
ENSG00000067057	PFKP	85.8699	74.5097
ENSG00000067064	IDI1	530.718	497.149
ENSG00000067066	SP100	0	0.341526
ENSG00000067082	KLF6	96.8321	83.3894
ENSG00000067113	PPAP2A	10.3951	7.00129
ENSG00000067141	NEO1	110.503	149.645
ENSG00000067167	TRAM1	188.813	240.833
ENSG00000067177	PHKA1	3.21304	4.95213
ENSG00000067182	TNFRSF1A	55.6926	50.6028
ENSG00000067191	CACNB1	31.6263	29.8836
ENSG00000067208	EVI5	22.5542	26.0699
ENSG00000067221	STOML1	21.3572	13.4903
ENSG00000067225	PKM	772.011	667.172
ENSG00000067248	DHX29	54.6846	72.119
ENSG00000067334	DNTTIP2	79.8219	87.0323
ENSG00000067365	METTL22	27.8463	23.2807
ENSG00000067369	TP53BP1	156.242	156.931
ENSG00000067445	TRO	198.893	209.64
ENSG00000067533	RRP15	19.2782	37.8525
ENSG00000067560	RHOA	393.25	355.814
ENSG00000067596	DHX8	49.5815	52.8797
ENSG00000067601	PMS2P4	3.96904	2.56145
ENSG00000067606	PRKCZ	43.4705	30.7943
ENSG00000067646	ZFY	0	0
ENSG00000067704	IARS2	65.7097	96.9935
ENSG00000067715	SYT1	83.4759	142.075
ENSG00000067798	NAV3	11.6551	19.0116
ENSG00000067829	IDH3G	45.1715	25.0453
ENSG00000067836	ROGDI	24.1293	21.5162
ENSG00000067840	PDZD4	143.327	116.461
ENSG00000067842	ATP2B3	5.16606	14.9133
ENSG00000067900	ROCK1	73.8998	108.15
ENSG00000067955	CBFB	52.2906	49.4644
ENSG00000067992	PDK3	23.1843	8.02587
ENSG00000068001	HYAL2	34.7134	32.3312
ENSG00000068024	HDAC4	15.2462	22.8253
ENSG00000068028	RASSF1	81.5229	34.3803
ENSG00000068078	FGFR3	80.3889	69.2729
ENSG00000068079	IFI35	0.441005	0.0569211
ENSG00000068097	HEATR6	26.2083	41.4955
ENSG00000068120	COASY	192.719	118.396
ENSG00000068137	PLEKHH3	59.5987	23.3946
ENSG00000068305	MEF2A	55.7556	77.2988
ENSG00000068308	OTUD5	200.09	170.479
ENSG00000068323	TFE3	235.812	126.706
ENSG00000068354	TBC1D25	19.0892	25.216
ENSG00000068366	ACSL4	168.023	211.746
ENSG00000068383	INPP5A	33.6424	35.1203
ENSG00000068394	GPKOW	12.1591	14.5718
ENSG00000068400	GRIPAP1	108.109	168.145
ENSG00000068438	FTSJ1	44.3525	32.7296
ENSG00000068489	PRR11	5.35506	8.59508
ENSG00000068615	REEP1	45.8015	50.489
ENSG00000068650	ATP11A	18.0812	26.6391
ENSG00000068654	POLR1A	24.9483	37.0556
ENSG00000068697	LAPTM4A	269.517	197.118
ENSG00000068724	TTC7A	18.5852	22.1423
ENSG00000068745	IP6K2	215.462	171.902
ENSG00000068781	STON1-GTF2A1L	0	0
ENSG00000068784	SRBD1	20.3492	27.7206
ENSG00000068793	CYFIP1	43.3445	60.3363
ENSG00000068796	KIF2A	69.8048	87.3738
ENSG00000068831	RASGRP2	0.0630007	0.113842
ENSG00000068878	PSME4	133.939	176.057
ENSG00000068885	IFT80	8.8201	16.1087
ENSG00000068903	SIRT2	128.08	72.9159
ENSG00000068912	ERLEC1	104.392	139.343
ENSG00000068971	PPP2R5B	128.395	89.7645
ENSG00000068976	PYGM	4.72505	4.15524
ENSG00000068985	PAGE1	0	0
ENSG00000069011	PITX1	0	0
ENSG00000069018	TRPC7	0	0
ENSG00000069020	MAST4	9.76511	15.6533
ENSG00000069122	GPR116	0	0
ENSG00000069188	SDK2	135.514	185.904
ENSG00000069206	ADAM7	0	0
ENSG00000069248	NUP133	72.9548	92.0983
ENSG00000069275	NUCKS1	736.352	814.541
ENSG00000069329	VPS35	136.586	179.586
ENSG00000069345	DNAJA2	239.907	203.436
ENSG00000069399	BCL3	5.10306	7.91203
ENSG00000069424	KCNAB2	11.2771	8.31048
ENSG00000069431	ABCC9	0.189002	3.30142
ENSG00000069482	GAL	0.630007	0.569211
ENSG00000069493	CLEC2D	0.378004	1.82147
ENSG00000069509	FUNDC1	11.4031	16.621
ENSG00000069535	MAOB	7.87509	17.7594
ENSG00000069667	RORA	13.3561	32.9573
ENSG00000069696	DRD4	18.4592	15.6533
ENSG00000069702	TGFBR3	13.6081	30.8512
ENSG00000069712	KIAA1107	19.7192	40.5847
ENSG00000069764	PLA2G10	0	0
ENSG00000069812	HES2	0.693008	1.25226
ENSG00000069849	ATP1B3	145.091	181.806
ENSG00000069869	NEDD4	8.06409	17.6455
ENSG00000069943	PIGB	8.50509	5.4075
ENSG00000069956	MAPK6	276.51	304.869
ENSG00000069966	GNB5	44.6675	35.2911
ENSG00000069974	RAB27A	6.11107	9.10737
ENSG00000069998	CECR5	39.1234	37.6817
ENSG00000070010	UFD1L	62.5597	59.7671
ENSG00000070018	LRP6	73.3328	100.181
ENSG00000070019	GUCY2C	0	0.341526
ENSG00000070031	SCT	0	0
ENSG00000070047	PHRF1	36.7924	34.1526
ENSG00000070061	IKBKAP	78.9399	111.451
ENSG00000070081	NUCB2	84.1059	118.396
ENSG00000070087	PFN2	226.739	314.774
ENSG00000070159	PTPN3	23.6883	36.9418
ENSG00000070182	SPTB	0.252003	2.39068
ENSG00000070190	DAPP1	0	0.398447
ENSG00000070193	FGF10	0.315003	0
ENSG00000070214	SLC44A1	28.0353	47.2445
ENSG00000070269	TMEM260	17.6402	40.9832
ENSG00000070366	SMG6	120.016	115.721
ENSG00000070367	EXOC5	111.007	186.473
ENSG00000070371	CLTCL1	7.81209	10.4735
ENSG00000070388	FGF22	0	0
ENSG00000070404	FSTL3	16.4432	10.1889
ENSG00000070413	DGCR2	119.008	84.8693
ENSG00000070423	RNF126	75.5378	34.0957
ENSG00000070444	MNT	88.138	75.5912
ENSG00000070476	ZXDC	40.6354	38.194
ENSG00000070495	JMJD6	157.439	124.657
ENSG00000070501	POLB	33.0754	28.9728
ENSG00000070526	ST6GALNAC1	0	0
ENSG00000070540	WIPI1	77.0498	68.3622
ENSG00000070601	FRMPD1	0.189002	1.53687
ENSG00000070610	GBA2	27.5943	35.348
ENSG00000070614	NDST1	27.4683	36.088
ENSG00000070669	ASNS	125.686	133.935
ENSG00000070718	AP3M2	28.0353	45.1384
ENSG00000070729	CNGB1	1.57502	6.09055
ENSG00000070731	ST6GALNAC2	2.07902	1.82147
ENSG00000070748	CHAT	1.38602	1.42303
ENSG00000070756	PABPC1	1692.26	1618.49
ENSG00000070759	TESK2	1.00801	2.61837
ENSG00000070761	C16orf80	136.46	83.8447
ENSG00000070770	CSNK2A2	159.644	147.482
ENSG00000070778	PTPN21	7.30808	22.5977
ENSG00000070785	EIF2B3	30.3663	33.1281
ENSG00000070808	CAMK2A	9.0091	11.7827
ENSG00000070814	TCOF1	33.5794	57.9456
ENSG00000070831	CDC42	205.697	226.944
ENSG00000070882	OSBPL3	6.99308	19.2962
ENSG00000070886	EPHA8	10.5211	9.10737
ENSG00000070915	SLC12A3	0	0
ENSG00000070950	RAD18	7.11908	14.0026
ENSG00000070961	ATP2B1	68.7338	100.01
ENSG00000070985	TRPM5	0.0630007	0
ENSG00000071051	NCK2	37.6744	29.9405
ENSG00000071054	MAP4K4	142.697	203.094
ENSG00000071073	MGAT4A	21.3572	27.9482
ENSG00000071082	RPL31	651.112	249.314
ENSG00000071127	WDR1	121.78	121.47
ENSG00000071189	SNX13	58.0866	98.3027
ENSG00000071203	MS4A12	0	0
ENSG00000071205	ARHGAP10	3.02403	7.2859
ENSG00000071242	RPS6KA2	39.5014	52.4243
ENSG00000071243	ING3	11.4661	11.2704
ENSG00000071246	VASH1	20.2232	30.1112
ENSG00000071282	LMCD1	4.78805	2.50453
ENSG00000071462	WBSCR22	91.792	96.8797
ENSG00000071537	SEL1L	145.469	203.208
ENSG00000071539	TRIP13	5.16606	4.21216
ENSG00000071553	ATP6AP1	304.104	171.048
ENSG00000071564	TCF3	105.211	80.3726
ENSG00000071575	TRIB2	96.0131	152.264
ENSG00000071626	DAZAP1	67.3477	68.3622
ENSG00000071655	MBD3	37.2964	17.5886
ENSG00000071677	PRLH	0	0
ENSG00000071794	HLTF	52.7316	94.0336
ENSG00000071859	FAM50A	43.9745	49.9767
ENSG00000071889	FAM3A	36.6034	20.3777
ENSG00000071894	CPSF1	162.29	115.265
ENSG00000071909	MYO3B	0.315003	1.02458
ENSG00000071967	CYBRD1	31.4373	56.1242
ENSG00000071991	CDH19	0	0
ENSG00000071994	PDCD2	47.3765	40.0724
ENSG00000072041	SLC6A15	52.1016	94.7736
ENSG00000072042	RDH11	153.47	137.977
ENSG00000072062	PRKACA	181.442	142.701
ENSG00000072071	LPHN1	72.9548	95.0013
ENSG00000072080	SPP2	0	0
ENSG00000072110	ACTN1	81.4599	72.802
ENSG00000072121	ZFYVE26	21.9872	30.6235
ENSG00000072133	RPS6KA6	2.64603	5.80595
ENSG00000072134	EPN2	40.5724	44.683
ENSG00000072135	PTPN18	7.11908	9.96119
ENSG00000072163	LIMS2	1.19701	3.01682
ENSG00000072182	ASIC4	5.60706	8.3674
ENSG00000072195	SPEG	36.9184	37.511
ENSG00000072201	LNX1	3.96904	5.29366
ENSG00000072210	ALDH3A2	48.9515	60.6209
ENSG00000072274	TFRC	323.698	237.987
ENSG00000072310	SREBF1	43.7225	35.4049
ENSG00000072315	TRPC5	0	0.398447
ENSG00000072364	AFF4	257.547	349.894
ENSG00000072401	UBE2D1	24.7593	39.3325
ENSG00000072415	MPP5	37.7374	50.5459
ENSG00000072422	RHOBTB1	7.62308	16.3933
ENSG00000072444	ASAH2C	0.0630007	0
ENSG00000072501	SMC1A	102.313	155.85
ENSG00000072506	HSD17B10	26.7753	9.22121
ENSG00000072518	MARK2	28.4763	28.1759
ENSG00000072571	HMMR	8.25309	5.52134
ENSG00000072609	CHFR	33.2644	38.5356
ENSG00000072657	TRHDE	0.88201	1.53687
ENSG00000072682	P4HA2	42.5885	58.5718
ENSG00000072694	FCGR2B	0	0
ENSG00000072736	NFATC3	31.8784	42.3493
ENSG00000072756	TRNT1	16.6952	38.1371
ENSG00000072778	ACADVL	165.188	139.286
ENSG00000072786	STK10	8.06409	8.76584
ENSG00000072803	FBXW11	125.686	144.921
ENSG00000072818	ACAP1	1.70102	1.25226
ENSG00000072832	CRMP1	593.026	573.594
ENSG00000072840	EVC	0.378004	2.9599
ENSG00000072849	DERL2	74.6558	85.0401
ENSG00000072858	SIDT1	0.126001	1.25226
ENSG00000072864	NDE1	18.1442	21.4023
ENSG00000072952	MRVI1	2.01602	1.42303
ENSG00000072954	TMEM38A	3.59104	5.57826
ENSG00000072958	AP1M1	153.911	114.582
ENSG00000073008	PVR	26.0193	15.1979
ENSG00000073009	IKBKG	2.77203	0.796895
ENSG00000073050	XRCC1	84.4839	46.5045
ENSG00000073060	SCARB1	40.2574	29.9405
ENSG00000073067	CYP2W1	0	0
ENSG00000073111	MCM2	52.7316	41.7231
ENSG00000073146	MOV10L1	0.0630007	0
ENSG00000073150	PANX2	8.50509	1.70763
ENSG00000073169	SELO	29.4843	21.6869
ENSG00000073282	TP63	0	0.341526
ENSG00000073331	ALPK1	0.693008	2.61837
ENSG00000073350	LLGL2	0.94501	1.42303
ENSG00000073417	PDE8A	11.8441	29.1436
ENSG00000073464	CLCN4	14.4902	31.4204
ENSG00000073536	NLE1	38.3044	31.762
ENSG00000073578	SDHA	280.605	173.438
ENSG00000073584	SMARCE1	72.3248	99.0427
ENSG00000073598	FNDC8	0	0
ENSG00000073605	GSDMB	31.2483	48.9521
ENSG00000073614	KDM5A	100.171	126.82
ENSG00000073670	ADAM11	7.62308	7.00129
ENSG00000073711	PPP2R3A	15.3722	29.599
ENSG00000073712	FERMT2	37.8634	54.7011
ENSG00000073734	ABCB11	0	0
ENSG00000073737	DHRS9	0	0
ENSG00000073754	CD5L	0	0
ENSG00000073756	PTGS2	0.378004	0
ENSG00000073792	IGF2BP2	62.9377	123.576
ENSG00000073803	MAP3K13	16.0652	20.7762
ENSG00000073849	ST6GAL1	11.4031	13.8887
ENSG00000073861	TBX21	0.0630007	0
ENSG00000073905	VDAC1P1	50.8416	36.2018
ENSG00000073910	FRY	19.2782	23.7361
ENSG00000073921	PICALM	151.265	228.937
ENSG00000073969	NSF	59.7877	75.9896
ENSG00000074047	GLI2	8.50509	11.0427
ENSG00000074054	CLASP1	70.3088	121.64
ENSG00000074071	MRPS34	79.0029	20.947
ENSG00000074181	NOTCH3	70.1198	70.4683
ENSG00000074201	CLNS1A	154.352	147.995
ENSG00000074211	PPP2R2C	13.4191	21.0608
ENSG00000074219	TEAD2	13.8602	17.9871
ENSG00000074266	EED	19.9712	29.9405
ENSG00000074276	CDHR2	0.567006	1.30918
ENSG00000074317	SNCB	9.1351	7.96895
ENSG00000074319	TSG101	104.896	93.3506
ENSG00000074356	C17orf85	31.5003	66.2561
ENSG00000074370	ATP2A3	2.77203	4.09832
ENSG00000074410	CA12	23.0583	66.8253
ENSG00000074416	MGLL	3.65404	2.84605
ENSG00000074527	NTN4	2.26802	4.49676
ENSG00000074582	BCS1L	25.3893	23.5653
ENSG00000074590	NUAK1	20.4752	33.3557
ENSG00000074603	DPP8	56.1336	100.181
ENSG00000074621	SLC24A1	6.93008	7.62742
ENSG00000074657	ZNF532	102.187	208.673
ENSG00000074660	SCARF1	3.02403	3.58603
ENSG00000074695	LMAN1	211.934	265.195
ENSG00000074696	PTPLAD1	154.982	248.062
ENSG00000074706	IPCEF1	0.0630007	0.341526
ENSG00000074755	ZZEF1	115.039	119.819
ENSG00000074771	NOX3	0	0
ENSG00000074800	ENO1	486.365	401.464
ENSG00000074803	SLC12A1	0	0
ENSG00000074842	C19orf10	113.464	48.6675
ENSG00000074855	ANO8	23.7513	28.0052
ENSG00000074935	TUBE1	40.4464	53.7904
ENSG00000074964	ARHGEF10L	30.3033	20.5485
ENSG00000074966	TXK	0	0
ENSG00000075035	WSCD2	4.91405	10.6442
ENSG00000075043	KCNQ2	19.5932	16.564
ENSG00000075073	TACR2	0	0
ENSG00000075089	ACTR6	47.5025	71.0375
ENSG00000075131	TIPIN	4.47305	8.76584
ENSG00000075142	SRI	65.8357	66.4838
ENSG00000075151	EIF4G3	75.3488	135.358
ENSG00000075188	NUP37	15.9392	15.7671
ENSG00000075213	SEMA3A	1.89002	8.70892
ENSG00000075218	GTSE1	1.13401	1.47995
ENSG00000075223	SEMA3C	22.6172	49.1798
ENSG00000075234	TTC38	19.9082	15.9948
ENSG00000075239	ACAT1	30.2403	34.3234
ENSG00000075240	GRAMD4	22.9953	27.379
ENSG00000075275	CELSR1	43.9745	63.0116
ENSG00000075290	WNT8B	0	0
ENSG00000075292	ZNF638	97.1471	281.361
ENSG00000075303	SLC25A40	21.8612	36.9987
ENSG00000075336	TIMM21	28.0353	22.9392
ENSG00000075340	ADD2	105.526	127.674
ENSG00000075388	FGF4	0	0
ENSG00000075391	RASAL2	41.2025	101.889
ENSG00000075399	VPS9D1	6.74107	9.4489
ENSG00000075407	ZNF37A	6.93008	9.16429
ENSG00000075413	MARK3	145.595	191.767
ENSG00000075415	SLC25A3	735.722	538.303
ENSG00000075420	FNDC3B	70.4348	96.1397
ENSG00000075426	FOSL2	37.1074	30.7374
ENSG00000075429	CACNG5	0.0630007	0
ENSG00000075461	CACNG4	45.6125	54.2458
ENSG00000075539	FRYL	39.6274	70.5821
ENSG00000075568	TMEM131	59.9767	93.8059
ENSG00000075618	FSCN1	503.25	271.172
ENSG00000075624	ACTB	1115.55	1004.32
ENSG00000075643	MOCOS	0.630007	0.455369
ENSG00000075651	PLD1	1.26001	3.87063
ENSG00000075673	ATP12A	0	0
ENSG00000075702	WDR62	3.65404	1.53687
ENSG00000075711	DLG1	27.1533	64.4916
ENSG00000075785	RAB7A	381.784	325.076
ENSG00000075790	BCAP29	18.7742	39.9586
ENSG00000075826	SEC31B	29.9883	50.3751
ENSG00000075856	SART3	97.9661	104.906
ENSG00000075884	ARHGAP15	0.252003	0.227684
ENSG00000075886	TUBA3D	0	0
ENSG00000075891	PAX2	6.86708	5.4075
ENSG00000075914	EXOSC7	41.7065	38.4217
ENSG00000075945	KIFAP3	82.9089	119.307
ENSG00000075975	MKRN2	106.597	94.0336
ENSG00000076003	MCM6	114.031	105.646
ENSG00000076043	REXO2	9.4501	15.4825
ENSG00000076053	RBM7	19.5932	21.0608
ENSG00000076067	RBMS2	3.90604	2.78913
ENSG00000076108	BAZ2A	235.875	210.323
ENSG00000076201	PTPN23	199.775	148.792
ENSG00000076242	MLH1	61.5517	59.7102
ENSG00000076248	UNG	32.1304	43.6015
ENSG00000076258	FMO4	0.567006	0.910737
ENSG00000076321	KLHL20	20.0972	27.7206
ENSG00000076344	RGS11	1.26001	3.30142
ENSG00000076351	SLC46A1	21.0422	17.3609
ENSG00000076356	PLXNA2	38.0524	73.5989
ENSG00000076382	SPAG5	8.44209	10.3596
ENSG00000076513	ANKRD13A	73.0178	97.0504
ENSG00000076554	TPD52	11.7811	28.2329
ENSG00000076555	ACACB	7.24508	7.00129
ENSG00000076604	TRAF4	200.783	130.122
ENSG00000076641	PAG1	6.36307	25.3299
ENSG00000076650	GPATCH1	16.3802	29.2005
ENSG00000076662	ICAM3	6.93008	2.44761
ENSG00000076685	NT5C2	74.9078	94.2613
ENSG00000076706	MCAM	32.6974	29.9974
ENSG00000076716	GPC4	71.1278	84.5847
ENSG00000076770	MBNL3	8.06409	25.6714
ENSG00000076826	CAMSAP3	38.8714	22.9961
ENSG00000076864	RAP1GAP	35.4064	20.2639
ENSG00000076924	XAB2	282.558	138.261
ENSG00000076928	ARHGEF1	13.9232	25.5006
ENSG00000076944	STXBP2	5.67006	7.45666
ENSG00000076984	MAP2K7	40.0684	25.5006
ENSG00000077009	NMRK2	3.46504	2.33376
ENSG00000077044	DGKD	47.7545	55.6688
ENSG00000077063	CTTNBP2	6.61507	13.0918
ENSG00000077080	ACTL6B	9.95411	12.0103
ENSG00000077092	RARB	7.49708	10.815
ENSG00000077097	TOP2B	243.372	456.109
ENSG00000077147	TM9SF3	366.916	436.642
ENSG00000077150	NFKB2	33.5794	15.1979
ENSG00000077152	UBE2T	15.6242	10.5304
ENSG00000077157	PPP1R12B	26.2713	33.0142
ENSG00000077232	DNAJC10	198.83	337.883
ENSG00000077235	GTF3C1	219.872	183.798
ENSG00000077238	IL4R	2.33103	1.82147
ENSG00000077254	USP33	65.0797	80.3156
ENSG00000077264	PAK3	120.079	207.648
ENSG00000077274	CAPN6	1.51202	0.113842
ENSG00000077279	DCX	601.972	966.064
ENSG00000077312	SNRPA	94.312	61.2471
ENSG00000077327	SPAG6	17.7032	41.6662
ENSG00000077348	EXOSC5	63.0637	16.1087
ENSG00000077380	DYNC1I2	105.904	113.614
ENSG00000077420	APBB1IP	0	0
ENSG00000077454	LRCH4	138.98	96.1966
ENSG00000077458	FAM76B	51.4716	72.6313
ENSG00000077463	SIRT6	45.4235	20.7762
ENSG00000077498	TYR	0.378004	0
ENSG00000077514	POLD3	43.6595	40.6986
ENSG00000077522	ACTN2	2.89803	3.07374
ENSG00000077549	CAPZB	181.127	174.577
ENSG00000077585	GPR137B	19.0262	28.9159
ENSG00000077616	NAALAD2	4.22105	13.718
ENSG00000077684	JADE1	38.6194	49.8629
ENSG00000077713	SLC25A43	2.20502	2.61837
ENSG00000077721	UBE2A	55.5036	82.3648
ENSG00000077782	FGFR1	102.061	111.622
ENSG00000077800	FKBP6	0	0
ENSG00000077809	GTF2I	43.5965	69.3299
ENSG00000077935	SMC1B	0	0
ENSG00000077942	FBLN1	59.5357	77.7542
ENSG00000077943	ITGA8	1.57502	2.163
ENSG00000077984	CST7	0	0
ENSG00000078018	MAP2	462.488	848.465
ENSG00000078043	PIAS2	21.5462	44.683
ENSG00000078053	AMPH	90.91	85.837
ENSG00000078061	ARAF	22.3022	22.3131
ENSG00000078070	MCCC1	15.1202	12.295
ENSG00000078081	LAMP3	0.0630007	0.0569211
ENSG00000078098	FAP	0.0630007	0
ENSG00000078114	NEBL	36.7294	82.8771
ENSG00000078124	ACER3	26.5233	40.5278
ENSG00000078140	UBE2K	90.91	144.409
ENSG00000078142	PIK3C3	72.0098	116.404
ENSG00000078177	N4BP2	40.4464	52.7658
ENSG00000078237	C12orf5	21.2312	24.3622
ENSG00000078246	TULP3	54.9996	51.172
ENSG00000078269	SYNJ2	1.00801	3.2445
ENSG00000078295	ADCY2	25.7043	44
ENSG00000078304	PPP2R5C	122.284	146.401
ENSG00000078319	PMS2P1	10.0801	4.49676
ENSG00000078328	RBFOX1	15.0572	44.2846
ENSG00000078369	GNB1	510.747	679.524
ENSG00000078399	HOXA9	2.96103	3.07374
ENSG00000078401	EDN1	0.630007	1.59379
ENSG00000078403	MLLT10	43.9115	64.6054
ENSG00000078487	ZCWPW1	4.28405	3.13066
ENSG00000078549	ADCYAP1R1	58.9686	69.8991
ENSG00000078579	FGF20	0	0
ENSG00000078589	P2RY10	0	0
ENSG00000078596	ITM2A	3.27604	5.23674
ENSG00000078618	NRD1	168.716	211.576
ENSG00000078668	VDAC3	106.345	138.887
ENSG00000078674	PCM1	175.205	263.317
ENSG00000078687	TNRC6C	56.0076	60.5071
ENSG00000078699	CBFA2T2	174.449	155.338
ENSG00000078725	BRINP1	5.79606	9.67658
ENSG00000078747	ITCH	110.44	135.529
ENSG00000078795	PKD2L2	0	0
ENSG00000078804	TP53INP2	47.4395	55.498
ENSG00000078808	SDF4	213.446	121.185
ENSG00000078814	MYH7B	3.33904	6.65977
ENSG00000078898	BPIFB2	0	0
ENSG00000078900	TP73	2.77203	2.163
ENSG00000078902	TOLLIP	75.7898	49.749
ENSG00000078967	UBE2D4	9.57611	10.0181
ENSG00000079101	CLUL1	2.70903	3.13066
ENSG00000079102	RUNX1T1	16.6952	57.0918
ENSG00000079112	CDH17	0	0.341526
ENSG00000079134	THOC1	36.6034	69.6145
ENSG00000079150	FKBP7	17.8292	17.1332
ENSG00000079156	OSBPL6	11.5921	20.7193
ENSG00000079215	SLC1A3	28.0983	77.9819
ENSG00000079246	XRCC5	460.472	538.587
ENSG00000079257	LXN	0.0630007	0.113842
ENSG00000079263	SP140	0	1.36611
ENSG00000079277	MKNK1	5.92207	8.99353
ENSG00000079308	TNS1	3.71704	4.72445
ENSG00000079313	REXO1	60.7327	39.2755
ENSG00000079332	SAR1A	281.487	258.479
ENSG00000079335	CDC14A	4.47305	9.39198
ENSG00000079337	RAPGEF3	0.630007	0.0569211
ENSG00000079385	CEACAM1	0	0
ENSG00000079387	SENP1	29.3583	29.1436
ENSG00000079393	DUSP13	0	0
ENSG00000079432	CIC	79.8219	77.2419
ENSG00000079435	LIPE	8.37909	4.89521
ENSG00000079459	FDFT1	919.684	723.182
ENSG00000079462	PAFAH1B3	62.6857	36.1449
ENSG00000079482	OPHN1	10.3951	19.2393
ENSG00000079557	AFM	0	0.170763
ENSG00000079616	KIF22	88.138	45.2523
ENSG00000079689	SCGN	0.0630007	1.36611
ENSG00000079691	LRRC16A	3.21304	11.1565
ENSG00000079739	PGM1	33.2014	29.0297
ENSG00000079785	DDX1	96.3911	144.75
ENSG00000079805	DNM2	130.348	95.7412
ENSG00000079819	EPB41L2	11.6551	22.9961
ENSG00000079841	RIMS1	1.70102	6.71669
ENSG00000079931	MOXD1	2.45703	6.31824
ENSG00000079950	STX7	108.424	134.106
ENSG00000079974	RABL2B	38.4934	48.5537
ENSG00000079999	KEAP1	42.3365	27.8344
ENSG00000080007	DDX43	0.630007	1.0815
ENSG00000080031	PTPRH	1.00801	1.59379
ENSG00000080166	DCT	1.19701	5.46442
ENSG00000080189	SLC35C2	54.2436	54.4165
ENSG00000080200	CRYBG3	7.24508	18.8978
ENSG00000080224	EPHA6	1.19701	1.76455
ENSG00000080293	SCTR	0	0
ENSG00000080298	RFX3	154.415	222.163
ENSG00000080345	RIF1	75.0968	135.928
ENSG00000080371	RAB21	204.437	204.062
ENSG00000080493	SLC4A4	5.60706	16.5071
ENSG00000080503	SMARCA2	54.8736	68.5899
ENSG00000080511	RDH8	0.189002	0.569211
ENSG00000080546	SESN1	134.254	123.746
ENSG00000080561	MID2	3.96904	3.69987
ENSG00000080572	PIH1D3	0.441005	1.25226
ENSG00000080573	COL5A3	3.52804	3.98447
ENSG00000080603	SRCAP	70.2458	86.6908
ENSG00000080608	KIAA0020	21.6722	26.9806
ENSG00000080618	CPB2	0	0
ENSG00000080644	CHRNA3	11.9701	12.4657
ENSG00000080709	KCNN2	2.70903	3.30142
ENSG00000080802	CNOT4	45.6125	88.0569
ENSG00000080815	PSEN1	97.2731	110.484
ENSG00000080819	CPOX	20.9792	20.89
ENSG00000080822	CLDND1	86.0589	92.5537
ENSG00000080823	MOK	13.1041	12.1242
ENSG00000080824	HSP90AA1	2427.92	2455.18
ENSG00000080839	RBL1	7.49708	13.2057
ENSG00000080845	DLGAP4	171.236	148.849
ENSG00000080854	IGSF9B	13.4191	8.53816
ENSG00000080910	CFHR2	0	0
ENSG00000080947	CROCCP3	3.15003	3.52911
ENSG00000080986	NDC80	0.378004	2.84605
ENSG00000081014	AP4E1	6.67807	14.9133
ENSG00000081019	RSBN1	87.382	113.899
ENSG00000081026	MAGI3	18.0812	50.2613
ENSG00000081041	CXCL2	0	0
ENSG00000081051	AFP	0	0
ENSG00000081052	COL4A4	0.819009	2.04916
ENSG00000081059	TCF7	3.08703	5.1229
ENSG00000081087	OSTM1	113.023	133.252
ENSG00000081138	CDH7	1.13401	3.35834
ENSG00000081148	IMPG2	0	0.626132
ENSG00000081154	PCNP	311.916	357.237
ENSG00000081177	EXD2	47.5655	43.4308
ENSG00000081181	ARG2	17.9552	24.0207
ENSG00000081189	MEF2C	5.35506	10.5873
ENSG00000081237	PTPRC	0.504006	2.27684
ENSG00000081248	CACNA1S	0	0
ENSG00000081277	PKP1	0	0
ENSG00000081307	UBA5	48.4475	92.4967
ENSG00000081320	STK17B	9.4501	11.7827
ENSG00000081377	CDC14B	12.1591	25.5006
ENSG00000081386	ZNF510	12.0331	16.9056
ENSG00000081479	LRP2	9.5131	20.1501
ENSG00000081665	ZNF506	6.67807	16.7348
ENSG00000081692	JMJD4	20.6012	16.1656
ENSG00000081721	DUSP12	23.8143	15.141
ENSG00000081760	AACS	57.3306	40.6986
ENSG00000081791	KIAA0141	50.8416	68.533
ENSG00000081800	SLC13A1	0	0
ENSG00000081803	CADPS2	5.92207	12.0103
ENSG00000081818	PCDHB4	3.21304	4.61061
ENSG00000081842	PCDHA6	11.0881	14.8564
ENSG00000081853	PCDHGA2	0.0630007	0.569211
ENSG00000081870	HSPB11	14.2382	13.4334
ENSG00000081913	PHLPP1	23.6883	33.925
ENSG00000081923	ATP8B1	0.567006	0.113842
ENSG00000081985	IL12RB2	0	0.739974
ENSG00000082014	SMARCD3	36.1624	43.7723
ENSG00000082068	WDR70	27.2793	28.5744
ENSG00000082074	FYB	0.126001	0.398447
ENSG00000082126	MPP4	0.189002	1.13842
ENSG00000082146	STRADB	15.4982	27.2083
ENSG00000082153	BZW1	147.17	116.005
ENSG00000082175	PGR	0	0
ENSG00000082196	C1QTNF3	1.07101	2.10608
ENSG00000082212	ME2	67.5997	103.084
ENSG00000082213	C5orf22	39.3754	54.7581
ENSG00000082258	CCNT2	92.863	152.833
ENSG00000082269	FAM135A	18.2702	34.4942
ENSG00000082293	COL19A1	0.126001	0.227684
ENSG00000082397	EPB41L3	24.8853	40.357
ENSG00000082438	COBLL1	11.5921	39.9586
ENSG00000082458	DLG3	41.2655	50.3182
ENSG00000082482	KCNK2	1.07101	2.163
ENSG00000082497	SERTAD4	6.11107	12.8072
ENSG00000082512	TRAF5	2.58303	8.02587
ENSG00000082515	MRPL22	19.7192	9.50582
ENSG00000082516	GEMIN5	30.9963	42.9754
ENSG00000082556	OPRK1	1.70102	4.15524
ENSG00000082641	NFE2L1	453.416	411.482
ENSG00000082684	SEMA5B	56.3856	71.2083
ENSG00000082701	GSK3B	141.374	196.89
ENSG00000082781	ITGB5	21.2942	23.6222
ENSG00000082805	ERC1	18.0182	28.9728
ENSG00000082898	XPO1	416.12	662.618
ENSG00000082929	C4orf6	0	0
ENSG00000082996	RNF13	51.4716	70.7529
ENSG00000083067	TRPM3	109.81	172.3
ENSG00000083093	PALB2	23.1213	28.2898
ENSG00000083097	DOPEY1	50.7156	136.326
ENSG00000083099	LYRM2	22.6172	59.5964
ENSG00000083123	BCKDHB	17.7662	28.2898
ENSG00000083168	KAT6A	94.249	131.715
ENSG00000083223	ZCCHC6	34.0834	59.824
ENSG00000083290	ULK2	48.8255	60.2794
ENSG00000083307	GRHL2	0.252003	0.227684
ENSG00000083312	TNPO1	226.487	361.506
ENSG00000083444	PLOD1	35.9734	33.0142
ENSG00000083454	P2RX5	0	0.341526
ENSG00000083457	ITGAE	16.3172	7.2859
ENSG00000083520	DIS3	188.75	210.779
ENSG00000083535	PIBF1	41.7065	46.4476
ENSG00000083544	TDRD3	29.1693	44.1708
ENSG00000083622	AC000111.6	0	0
ENSG00000083635	NUFIP1	26.3343	27.379
ENSG00000083642	PDS5B	28.0983	63.8085
ENSG00000083720	OXCT1	37.0444	56.5795
ENSG00000083750	RRAGB	20.6642	28.3467
ENSG00000083782	EPYC	0	0
ENSG00000083799	CYLD	64.9537	92.4967
ENSG00000083807	SLC27A5	4.34705	5.52134
ENSG00000083812	ZNF324	10.9621	11.2704
ENSG00000083814	ZNF671	6.86708	8.02587
ENSG00000083817	ZNF416	5.04006	5.17982
ENSG00000083828	ZNF586	8.9461	10.132
ENSG00000083838	ZNF446	13.0411	8.19663
ENSG00000083842	ZNF8	0	0
ENSG00000083844	ZNF264	13.1671	14.6856
ENSG00000083845	RPS5	1396.85	520.771
ENSG00000083857	FAT1	251.688	411.71
ENSG00000083896	YTHDC1	225.605	276.75
ENSG00000083937	CHMP2B	45.3605	65.6869
ENSG00000084070	SMAP2	102.943	92.5537
ENSG00000084072	PPIE	82.5939	50.7736
ENSG00000084073	ZMPSTE24	23.9403	27.1514
ENSG00000084090	STARD7	157.313	147.141
ENSG00000084092	NOA1	27.9093	35.348
ENSG00000084093	REST	31.0593	38.251
ENSG00000084110	HAL	0.0630007	0.227684
ENSG00000084112	SSH1	16.9472	21.9146
ENSG00000084207	GSTP1	231.654	155.793
ENSG00000084234	APLP2	560.706	651.177
ENSG00000084444	KIAA1467	36.1624	51.5136
ENSG00000084453	SLCO1A2	2.96103	11.8965
ENSG00000084463	WBP11	199.334	182.034
ENSG00000084623	EIF3I	484.223	298.437
ENSG00000084628	NKAIN1	61.6147	64.15
ENSG00000084636	COL16A1	1.95302	1.53687
ENSG00000084652	TXLNA	69.9308	70.9237
ENSG00000084674	APOB	0	0
ENSG00000084676	NCOA1	27.2163	63.9793
ENSG00000084693	AGBL5	40.8875	40.1294
ENSG00000084710	EFR3B	11.9701	12.4657
ENSG00000084731	KIF3C	87.634	113.387
ENSG00000084733	RAB10	131.923	192.792
ENSG00000084734	GCKR	0.0630007	0.341526
ENSG00000084754	HADHA	191.081	192.45
ENSG00000084764	MAPRE3	38.2414	39.2755
ENSG00000084774	CAD	176.654	131.089
ENSG00000085063	CD59	90.469	114.867
ENSG00000085117	CD82	18.8372	23.7361
ENSG00000085185	BCORL1	73.3328	95.3428
ENSG00000085224	ATRX	72.4508	141.733
ENSG00000085231	TAF9	54.8106	43.8292
ENSG00000085265	FCN1	0	0
ENSG00000085274	MYNN	46.3685	54.6442
ENSG00000085276	MECOM	1.13401	8.31048
ENSG00000085365	SCAMP1	125.056	203.436
ENSG00000085377	PREP	16.3802	24.3622
ENSG00000085382	HACE1	32.7604	71.6067
ENSG00000085415	SEH1L	38.6824	48.9521
ENSG00000085433	WDR47	127.891	132.171
ENSG00000085449	WDFY1	138.476	175.431
ENSG00000085465	OVGP1	8.6941	8.99353
ENSG00000085491	SLC25A24	6.36307	12.0103
ENSG00000085511	MAP3K4	23.4993	34.9495
ENSG00000085514	PILRA	3.21304	3.58603
ENSG00000085552	IGSF9	5.48106	7.68434
ENSG00000085563	ABCB1	0.378004	0
ENSG00000085644	ZNF213	53.2356	28.9728
ENSG00000085662	AKR1B1	48.8885	49.066
ENSG00000085719	CPNE3	127.828	119.591
ENSG00000085721	RRN3	139.295	165.868
ENSG00000085733	CTTN	90.721	136.838
ENSG00000085741	WNT11	17.3882	10.9288
ENSG00000085760	MTIF2	15.8132	20.3208
ENSG00000085788	DDHD2	103.258	147.653
ENSG00000085831	TTC39A	0	0.0569211
ENSG00000085832	EPS15	79.8219	154.939
ENSG00000085840	ORC1	2.01602	1.30918
ENSG00000085871	MGST2	2.01602	4.83829
ENSG00000085872	CHERP	230.205	139.058
ENSG00000085978	ATG16L1	37.1704	45.8215
ENSG00000085982	USP40	12.6001	23.9638
ENSG00000085998	POMGNT1	29.3583	37.6817
ENSG00000085999	RAD54L	0.441005	0.910737
ENSG00000086015	MAST2	83.9799	110.711
ENSG00000086061	DNAJA1	449.321	452.409
ENSG00000086062	B4GALT1	21.1682	31.3635
ENSG00000086065	CHMP5	186.86	167.348
ENSG00000086102	NFX1	80.4519	111.85
ENSG00000086159	AQP6	0	0
ENSG00000086189	DIMT1	11.4661	18.6701
ENSG00000086200	IPO11	28.7283	32.3312
ENSG00000086205	FOLH1	0	0
ENSG00000086232	EIF2AK1	190.955	223.415
ENSG00000086288	NME8	0	0.170763
ENSG00000086289	EPDR1	9.1351	12.978
ENSG00000086300	SNX10	43.5965	70.0698
ENSG00000086475	SEPHS1	28.0353	39.9586
ENSG00000086504	MRPL28	56.8266	36.5433
ENSG00000086506	HBQ1	0.315003	0.341526
ENSG00000086544	ITPKC	24.5073	22.2561
ENSG00000086548	CEACAM6	0	0
ENSG00000086570	FAT2	0	0
ENSG00000086589	RBM22	89.461	84.0724
ENSG00000086598	TMED2	347.071	307.886
ENSG00000086619	ERO1LB	19.1522	29.1436
ENSG00000086666	ZFAND6	83.0979	98.6442
ENSG00000086696	HSD17B2	1.13401	0
ENSG00000086712	TXLNG	102.817	121.64
ENSG00000086717	PPEF1	1.19701	1.99224
ENSG00000086730	LAT2	0.567006	0.284605
ENSG00000086758	HUWE1	195.932	218.008
ENSG00000086827	ZW10	25.8303	34.7219
ENSG00000086848	ALG9	25.5783	28.6882
ENSG00000086967	MYBPC2	0.504006	1.65071
ENSG00000086991	NOX4	0.0630007	2.84605
ENSG00000087008	ACOX3	11.7811	11.4411
ENSG00000087053	MTMR2	60.7327	114.411
ENSG00000087074	PPP1R15A	248.601	200.647
ENSG00000087076	HSD17B14	15.4982	13.718
ENSG00000087077	TRIP6	16.4432	20.3208
ENSG00000087085	ACHE	60.2287	28.9159
ENSG00000087086	FTL	1906.02	943.694
ENSG00000087087	SRRT	159.518	114.81
ENSG00000087088	BAX	130.6	61.9301
ENSG00000087095	NLK	70.9388	85.1539
ENSG00000087111	PIGS	84.3579	79.4049
ENSG00000087116	ADAMTS2	6.80407	3.92755
ENSG00000087128	TMPRSS11E	0	0.0569211
ENSG00000087152	ATXN7L3	114.976	97.392
ENSG00000087157	PGS1	28.3503	18.3286
ENSG00000087191	PSMC5	79.1919	82.5925
ENSG00000087206	UIMC1	62.1817	49.4644
ENSG00000087237	CETP	0	0.170763
ENSG00000087245	MMP2	96.8321	116.517
ENSG00000087250	MT3	0.756008	1.25226
ENSG00000087253	LPCAT2	5.60706	8.70892
ENSG00000087258	GNAO1	133.624	146.23
ENSG00000087263	OGFOD1	84.7359	79.2341
ENSG00000087266	SH3BP2	18.6482	17.304
ENSG00000087269	NOP14	18.0182	31.5343
ENSG00000087274	ADD1	183.458	233.206
ENSG00000087299	L2HGDH	15.6242	22.2561
ENSG00000087301	TXNDC16	81.0819	91.2445
ENSG00000087302	C14orf166	166.952	150.272
ENSG00000087303	NID2	7.49708	27.379
ENSG00000087338	GMCL1	52.9206	63.2962
ENSG00000087365	SF3B2	676.123	542.002
ENSG00000087448	KLHL42	71.9468	98.7011
ENSG00000087460	GNAS	1471.19	1180.6
ENSG00000087470	DNM1L	104.14	140.026
ENSG00000087494	PTHLH	14.4272	30.9651
ENSG00000087495	PHACTR3	33.2014	33.1281
ENSG00000087502	ERGIC2	18.7112	33.7542
ENSG00000087510	TFAP2C	0	0
ENSG00000087586	AURKA	3.15003	4.72445
ENSG00000087589	CASS4	0.630007	0.626132
ENSG00000087842	PIR	14.4902	10.8719
ENSG00000087884	AAMDC	2.14202	2.78913
ENSG00000087903	RFX2	19.2152	17.6455
ENSG00000087916	SLC6A14	0	0
ENSG00000087995	METTL2A	32.1304	31.4204
ENSG00000088002	SULT2B1	1.13401	0.227684
ENSG00000088035	ALG6	2.96103	13.0918
ENSG00000088038	CNOT3	69.1748	59.5394
ENSG00000088053	GP6	1.89002	4.15524
ENSG00000088179	PTPN4	15.3722	29.2574
ENSG00000088205	DDX18	221.762	201.045
ENSG00000088247	KHSRP	560.517	459.638
ENSG00000088256	GNA11	46.2425	41.5524
ENSG00000088280	ASAP3	65.4577	72.7451
ENSG00000088298	EDEM2	18.4592	12.1242
ENSG00000088305	DNMT3B	12.9151	22.2561
ENSG00000088320	REM1	0	0
ENSG00000088325	TPX2	23.4993	21.7438
ENSG00000088340	FER1L4	2.20502	3.69987
ENSG00000088356	PDRG1	100.612	50.1475
ENSG00000088367	EPB41L1	48.7625	66.7115
ENSG00000088386	SLC15A1	0	0
ENSG00000088387	DOCK9	8.19009	16.2794
ENSG00000088448	ANKRD10	130.915	136.611
ENSG00000088451	TGDS	55.3146	45.423
ENSG00000088538	DOCK3	11.2771	37.1125
ENSG00000088543	C3orf18	3.27604	2.90297
ENSG00000088682	COQ9	41.3915	40.357
ENSG00000088726	TMEM40	0	0.0569211
ENSG00000088727	KIF9	3.08703	6.26132
ENSG00000088756	ARHGAP28	7.43408	7.85511
ENSG00000088766	CRLS1	44.4155	36.4864
ENSG00000088782	DEFB127	0	0
ENSG00000088808	PPP1R13B	9.70211	8.87969
ENSG00000088812	ATRN	74.9078	89.4799
ENSG00000088826	SMOX	20.9792	9.33506
ENSG00000088827	SIGLEC1	3.27604	5.57826
ENSG00000088832	FKBP1A	36.9814	72.859
ENSG00000088833	NSFL1C	102.061	103.369
ENSG00000088836	SLC4A11	5.41806	2.21992
ENSG00000088854	C20orf194	38.6824	61.4178
ENSG00000088876	ZNF343	12.0331	16.564
ENSG00000088881	EBF4	6.86708	5.69211
ENSG00000088882	CPXM1	82.5939	69.3299
ENSG00000088888	MAVS	6.74107	8.87969
ENSG00000088899	LZTS3	86.878	94.7736
ENSG00000088926	F11	0	0
ENSG00000088930	XRN2	92.296	88.4553
ENSG00000088970	PLK1S1	13.3561	26.9237
ENSG00000088986	DYNLL1	204.878	105.019
ENSG00000088992	TESC	1.07101	1.59379
ENSG00000089006	SNX5	72.1988	74.5666
ENSG00000089009	RPL6	519.189	331.281
ENSG00000089012	SIRPG	0	0
ENSG00000089022	MAPKAPK5	49.5185	41.7801
ENSG00000089041	P2RX7	0.441005	0.739974
ENSG00000089048	ESF1	56.5746	118.396
ENSG00000089050	RBBP9	9.57611	20.4347
ENSG00000089053	ANAPC5	112.141	142.644
ENSG00000089057	SLC23A2	76.4198	103.824
ENSG00000089060	SLC8B1	5.10306	6.71669
ENSG00000089063	TMEM230	24.9483	50.4321
ENSG00000089091	DZANK1	7.93809	15.6533
ENSG00000089094	KDM2B	38.0524	43.9431
ENSG00000089101	C20orf26	2.14202	3.98447
ENSG00000089116	LHX5	2.07902	1.8784
ENSG00000089123	TASP1	5.92207	11.7257
ENSG00000089127	OAS1	0	0
ENSG00000089154	GCN1L1	154.919	143.669
ENSG00000089157	RPLP0	1231.92	571.772
ENSG00000089159	PXN	51.6606	45.3661
ENSG00000089163	SIRT4	2.89803	3.01682
ENSG00000089169	RPH3A	0	0.170763
ENSG00000089177	KIF16B	3.96904	18.044
ENSG00000089195	TRMT6	25.3893	29.599
ENSG00000089199	CHGB	38.7454	55.8965
ENSG00000089220	PEBP1	495.878	373.288
ENSG00000089225	TBX5	0	0
ENSG00000089234	BRAP	57.5196	42.2354
ENSG00000089248	ERP29	193.286	156.419
ENSG00000089250	NOS1	0.378004	0.51229
ENSG00000089280	FUS	134.506	205.485
ENSG00000089289	IGBP1	179.741	121.356
ENSG00000089327	FXYD5	0.189002	0.683053
ENSG00000089335	ZNF302	14.6792	51.0013
ENSG00000089351	GRAMD1A	95.7611	56.8641
ENSG00000089356	FXYD3	0	0
ENSG00000089472	HEPH	8.12709	22.37
ENSG00000089486	CDIP1	204.374	147.369
ENSG00000089505	CMTM1	1.38602	1.02458
ENSG00000089558	KCNH4	1.26001	1.65071
ENSG00000089597	GANAB	402.763	420.988
ENSG00000089639	GMIP	20.2232	21.5162
ENSG00000089682	RBM41	15.8132	51.6274
ENSG00000089685	BIRC5	2.64603	3.01682
ENSG00000089692	LAG3	3.46504	2.61837
ENSG00000089693	MLF2	439.115	247.265
ENSG00000089723	OTUB2	3.21304	4.326
ENSG00000089737	DDX24	494.618	445.635
ENSG00000089775	ZBTB25	12.1591	19.0686
ENSG00000089818	NECAP1	92.233	106.841
ENSG00000089820	ARHGAP4	1.57502	6.88745
ENSG00000089847	ANKRD24	9.76511	6.77361
ENSG00000089876	DHX32	16.8842	26.7529
ENSG00000089902	RCOR1	64.7647	84.4709
ENSG00000089916	GPATCH2L	125.371	172.243
ENSG00000090006	LTBP4	109.054	82.5356
ENSG00000090013	BLVRB	84.6099	39.4463
ENSG00000090020	SLC9A1	23.3103	19.0116
ENSG00000090054	SPTLC1	92.359	98.1888
ENSG00000090060	PAPOLA	318.469	393.723
ENSG00000090061	CCNK	165.881	159.834
ENSG00000090097	PCBP4	156.116	108.036
ENSG00000090104	RGS1	0	0
ENSG00000090238	YPEL3	31.5003	17.3609
ENSG00000090263	MRPS33	26.4603	18.8409
ENSG00000090266	NDUFB2	41.8325	20.7193
ENSG00000090273	NUDC	197.948	129.382
ENSG00000090316	MAEA	60.1657	35.7464
ENSG00000090339	ICAM1	6.74107	11.8965
ENSG00000090372	STRN4	166.385	116.574
ENSG00000090376	IRAK3	0	0
ENSG00000090382	LYZ	0	0
ENSG00000090402	SI	0.0630007	0
ENSG00000090432	MUL1	83.9169	48.8952
ENSG00000090447	TFAP4	24.1293	13.9457
ENSG00000090470	PDCD7	56.1336	58.2303
ENSG00000090487	SPG21	83.2869	79.9741
ENSG00000090512	FETUB	0	0
ENSG00000090520	DNAJB11	97.3991	95.0582
ENSG00000090530	LEPREL1	4.59905	11.4981
ENSG00000090534	THPO	0.126001	0
ENSG00000090539	CHRD	6.30007	5.57826
ENSG00000090554	FLT3LG	0	0
ENSG00000090565	RAB11FIP3	45.8645	65.4592
ENSG00000090581	GNPTG	48.8885	25.956
ENSG00000090612	ZNF268	7.30808	17.7025
ENSG00000090615	GOLGA3	238.395	247.891
ENSG00000090621	PABPC4	154.73	136.895
ENSG00000090659	CD209	0	0
ENSG00000090661	CERS4	74.6558	50.2044
ENSG00000090674	MCOLN1	5.60706	4.83829
ENSG00000090686	USP48	54.1806	104.849
ENSG00000090776	EFNB1	315.57	254.38
ENSG00000090857	PDPR	57.7716	53.4489
ENSG00000090861	AARS	253.641	255.462
ENSG00000090863	GLG1	223.652	199.793
ENSG00000090889	KIF4A	0.88201	0.398447
ENSG00000090905	TNRC6A	150.509	209.014
ENSG00000090920	FCGBP	0.819009	0.113842
ENSG00000090924	PLEKHG2	10.3951	17.1332
ENSG00000090932	DLL3	17.8922	7.62742
ENSG00000090971	NAT14	45.8645	42.6908
ENSG00000090975	PITPNM2	5.92207	7.00129
ENSG00000090989	EXOC1	103.888	134.334
ENSG00000091009	RBM27	120.646	120.616
ENSG00000091010	POU4F3	0	0
ENSG00000091039	OSBPL8	112.708	169.454
ENSG00000091073	DTX2	3.96904	5.91979
ENSG00000091106	NLRC4	0	0
ENSG00000091127	PUS7	3.84304	6.54592
ENSG00000091128	LAMB4	0	0
ENSG00000091129	NRCAM	93.997	168.316
ENSG00000091136	LAMB1	130.285	235.539
ENSG00000091137	SLC26A4	0	0
ENSG00000091138	SLC26A3	0	0
ENSG00000091140	DLD	66.1507	94.9443
ENSG00000091157	WDR7	27.7833	48.8952
ENSG00000091164	TXNL1	182.828	166.608
ENSG00000091181	IL5RA	0.315003	0.569211
ENSG00000091262	ABCC6	0.756008	0.455369
ENSG00000091317	CMTM6	54.9366	84.1293
ENSG00000091409	ITGA6	22.6172	66.313
ENSG00000091428	RAPGEF4	1.38602	1.30918
ENSG00000091436	MLTK	20.0342	45.7645
ENSG00000091482	SMPX	0	0
ENSG00000091483	FH	103.006	77.7542
ENSG00000091490	SEL1L3	17.5772	27.4929
ENSG00000091513	TF	1.32301	5.1229
ENSG00000091527	CDV3	206.705	201.444
ENSG00000091536	MYO15A	9.0091	11.9534
ENSG00000091542	ALKBH5	508.416	274.53
ENSG00000091583	APOH	0	0.341526
ENSG00000091592	NLRP1	274.116	163.762
ENSG00000091622	PITPNM3	19.0262	16.5071
ENSG00000091640	SPAG7	42.7145	37.8525
ENSG00000091651	ORC6	11.4031	17.4178
ENSG00000091656	ZFHX4	82.2789	221.081
ENSG00000091664	SLC17A6	15.4982	50.489
ENSG00000091704	CPA1	0.252003	0
ENSG00000091732	ZC3HC1	15.3092	7.91203
ENSG00000091831	ESR1	0	0
ENSG00000091844	RGS17	12.8521	22.2561
ENSG00000091879	ANGPT2	0.378004	0.569211
ENSG00000091947	TMEM101	64.1347	32.5589
ENSG00000091972	CD200	62.4967	94.1474
ENSG00000091986	CCDC80	25.7043	53.392
ENSG00000092009	CMA1	0	0
ENSG00000092010	PSME1	50.2746	30.6235
ENSG00000092020	PPP2R3C	27.3423	28.3467
ENSG00000092036	HAUS4	7.68608	8.19663
ENSG00000092051	JPH4	39.6274	59.141
ENSG00000092054	MYH7	10.8991	15.881
ENSG00000092067	CEBPE	0.252003	0
ENSG00000092068	SLC7A8	133.435	171.788
ENSG00000092094	OSGEP	28.1613	33.2419
ENSG00000092096	SLC22A17	291.63	211.177
ENSG00000092098	RNF31	35.4694	26.5252
ENSG00000092108	SCFD1	39.2494	58.3441
ENSG00000092140	G2E3	51.9126	93.9198
ENSG00000092148	HECTD1	75.0338	120.843
ENSG00000092199	HNRNPC	1045.5	807.312
ENSG00000092200	RPGRIP1	0	0.227684
ENSG00000092201	SUPT16H	191.522	229.221
ENSG00000092203	TOX4	79.0659	102.856
ENSG00000092208	GEMIN2	21.5462	17.5317
ENSG00000092295	TGM1	17.0102	15.3118
ENSG00000092330	TINF2	53.4876	35.6326
ENSG00000092345	DAZL	0	0.0569211
ENSG00000092377	TBL1Y	0	0
ENSG00000092421	SEMA6A	45.4235	75.9896
ENSG00000092439	TRPM7	52.4796	78.608
ENSG00000092445	TYRO3	51.0306	56.1242
ENSG00000092470	WDR76	1.70102	2.67529
ENSG00000092529	CAPN3	0.315003	0.796895
ENSG00000092531	SNAP23	11.7811	16.3933
ENSG00000092607	TBX15	0	0.739974
ENSG00000092621	PHGDH	66.9067	63.9224
ENSG00000092758	COL9A3	3.33904	6.489
[truncated: 63,536 more rows]
